# Supplementary material for: Germplasm dynamics: the role of ecotypic diversity in shaping the patterns of genetic variation in Lolium perenne
Source: Sci Rep. 2016 Mar 3;6:22603. doi: 10.1038/srep22603 (PMC4776279; doi:10.1038/srep22603)
Supplement: Supplementary Tables [file srep22603-s2.xls]

## Sheet: Table S1
Supplementary table S1: Geographic location of ecotype sampling sites with genetic diversity values
ID	Accession	Country	Longitude	Latitude	Altitude	N	Na	Ne	I	Ho	He	uHe	F	%P
AT1	Ba10985	Austria	14.0667	48.2833	310	7.94725	1.88449	1.54598	0.473452	0.327706	0.317541	0.338913	-0.033694	0.884493
BG1	Ba12019	Bulgaria	24.7833	42.85	525	7.93815	1.49886	1.33427	0.283067	0.185889	0.192167	0.205048	0.0307374	0.499773
BG2	Ba12020	Bulgaria	24.7833	42.85	600	7.96908	1.65575	1.39638	0.347055	0.250574	0.231951	0.247483	-0.0775112	0.655753
BG3	Ba12028	Bulgaria	26.1833	42.9	490	7.87631	1.60664	1.36177	0.320081	0.233154	0.213417	0.228097	-0.0912596	0.607094
BG4	Ba12039	Bulgaria	23.35	42.6167	760	7.78308	1.76171	1.46028	0.403415	0.296958	0.269646	0.288541	-0.0907126	0.762165
BG5	Ba12049	Bulgaria	22.4833	42.2167	1060	7.9568	1.83129	1.53062	0.455447	0.303529	0.306922	0.327609	0.00290158	0.831287
CH1	Ba10282	Switzerland	7.6833	47.3667	1120	7.98181	1.84584	1.54665	0.465854	0.365328	0.314594	0.335628	-0.151857	0.845839
CH2	Ba10284	Switzerland	8.84868	47.4433	720	7.97726	1.87267	1.55687	0.477682	0.360045	0.321943	0.343489	-0.109399	0.872669
CH3	Ba10286	Switzerland	8.9333	47.2833	1200	7.97453	1.78536	1.49502	0.425568	0.326117	0.286322	0.305487	-0.128678	0.785357
CH4	Ba10288	Switzerland	7.7667	46.4	1840	7.9759	1.78126	1.46577	0.407044	0.322956	0.271745	0.289931	-0.16477	0.781264
CH5	Ba9101	Switzerland	7.3833	46.1833	2030	3.97635	1.71896	1.46266	0.398566	0.295703	0.268435	0.307117	-0.108275	0.719418
CH6	Ba9105	Switzerland	8.85	47.4333	600	7.97499	1.87312	1.54475	0.469943	0.339857	0.315722	0.336876	-0.075702	0.873124
CZ1	Ba11862	Czech_Republic	17.85	49.45	380	7.95771	1.90177	1.55495	0.48228	0.334531	0.323217	0.344914	-0.0351412	0.901774
CZ2	Ba11865	Czech_Republic	18.1	49.4833	500	7.96953	1.80628	1.50415	0.434713	0.307533	0.292198	0.311793	-0.0516737	0.806276
CZ3	Ba11869	Czech_Republic	17.9833	49.6667	240	6.75489	1.8372	1.613	0.491943	0.532582	0.338724	0.368322	-0.503487	0.837199
CZ4	Ba11878	Czech_Republic	18.0333	49.4667	280	7.9668	1.85766	1.52891	0.458229	0.332994	0.307208	0.327797	-0.0839552	0.857663
Eng1	Ba10015	England	-1.25658	51.7452	57	7.98226	1.90359	1.56548	0.486676	0.350211	0.327174	0.349063	-0.0690586	0.903593
Eng2	Ba10292	England	0.75744	50.9602	0	7.94725	1.83356	1.52471	0.451432	0.334123	0.303683	0.324109	-0.0990698	0.833561
Eng3	Ba11141	England	-0.1396	52.8384	0	7.94316	1.82128	1.50191	0.436337	0.326201	0.292216	0.311897	-0.106683	0.821282
Eng4	Ba11143	England	-0.6667	52.7667	120	7.9759	1.76899	1.49651	0.422755	0.321966	0.285551	0.304682	-0.120209	0.768986
Eng5	Ba13209	England	-2.8667	51.0167	30	7.98045	1.92178	1.58761	0.502313	0.367649	0.338587	0.361229	-0.0808631	0.921783
Eng6	Ba13228	England	-2.3333	54.7667	550	7.92769	1.85812	1.53264	0.460255	0.340768	0.308913	0.329768	-0.0943739	0.858117
Eng7	Ba13240	England	-2.8167	51.3	230	7.98045	1.90859	1.56929	0.489357	0.368258	0.329015	0.351021	-0.108174	0.908595
Eng8	Ba13241	England	-2.7667	51.2833	100	7.98045	1.90223	1.54989	0.479845	0.346023	0.321189	0.342671	-0.0732777	0.902228
Eng9	Ba9960	England	-2.81494	51.2257	0	7.97044	1.89177	1.56155	0.481944	0.348527	0.324217	0.345936	-0.0698464	0.891769
ES1	Ba13697	Spain	-0.1793	42.6578	1734	7.9668	1.70305	1.44836	0.382573	0.256476	0.257955	0.275255	-0.00160711	0.703047
ES2	Ba13698	Spain	-0.1719	42.6168	1245	7.96953	1.78081	1.47886	0.414366	0.315787	0.277727	0.296368	-0.121524	0.780809
ES3	Ba13705	Spain	-0.3015	42.7211	1092	7.97317	1.78536	1.47813	0.418184	0.305517	0.279802	0.298591	-0.0898202	0.785357
ES4	Ba13706	Spain	-0.416	42.8007	1760	7.95634	1.71896	1.44697	0.385773	0.283818	0.259034	0.276481	-0.095751	0.718963
ES5	Ba13724	Spain	-0.6108	42.3259	1075	7.94998	1.77854	1.47414	0.412476	0.305716	0.276124	0.294716	-0.100229	0.778536
ES6	Ba13735	Spain	-0.0155	42.5742	1299	7.97317	1.75898	1.46568	0.403627	0.299111	0.270473	0.288596	-0.100141	0.758981
ES7	Ba13740	Spain	-0.5303	42.6846	982	7.96407	1.89859	1.56352	0.484563	0.32121	0.325829	0.347692	-0.00254741	0.89859
ES8	Ba13858	Spain	-5.8465	43.1983	857	7.96817	1.83311	1.51867	0.445827	0.312557	0.299514	0.319603	-0.0464412	0.833106
ES9	Ba13859	Spain	-5.9148	43.1739	1535	7.95907	1.8904	1.54457	0.474002	0.321868	0.317379	0.338718	-0.0244612	0.890405
ES10	Ba13860	Spain	-5.9025	43.1666	1373	7.96817	1.53251	1.36096	0.300554	0.231591	0.204533	0.218232	-0.131631	0.533424
ES11	Ba13867	Spain	-5.8914	43.1592	895	7.97317	1.83265	1.5195	0.448733	0.327643	0.301487	0.321683	-0.0836693	0.832651
ES12	Ba13874	Spain	-7.0106	43.3461	877	6.74898	1.8704	1.62573	0.504937	0.545994	0.346759	0.377083	-0.500297	0.870396
ES13	Ba13876	Spain	-6.2225	42.5814	1194	7.97044	1.80264	1.47819	0.419396	0.304706	0.279803	0.298573	-0.0814326	0.802638
ES14	Ba13877	Spain	-6.9995	42.7253	1229	7.22601	1.58436	1.46358	0.363017	0.39865	0.252856	0.274926	-0.53998	0.584357
ES15	Ba13882	Spain	-6.1742	42.8507	1253	7.95362	1.66121	1.42459	0.361133	0.288018	0.243831	0.260271	-0.16063	0.66121
ES16	Ba13884	Spain	-6.3967	42.9736	1379	7.97226	1.79172	1.48276	0.419351	0.308844	0.280708	0.299529	-0.0968362	0.791724
ES17	Ba13885	Spain	-5.8658	43.379	374	7.96135	1.87904	1.55399	0.475875	0.29317	0.320292	0.341781	0.0589908	0.879036
ES18	Ba13892	Spain	-5.6101	43.1814	851	7.94543	1.7899	1.46563	0.411077	0.274243	0.27368	0.292068	-0.00600835	0.789905
FR1	Ba9109	France	6.1333	48.3	287	7.97863	1.79627	1.50173	0.43161	0.347713	0.290413	0.309841	-0.175318	0.796271
GR1	Ba11900	Greece	20.7801	39.5471	NA	7.94179	1.63165	1.39983	0.344225	0.27821	0.231713	0.247309	-0.184214	0.631651
HU1	Ba11311	Hungary	20.5833	46.85	NA	7.81764	1.78627	1.47427	0.414373	0.313567	0.276927	0.296198	-0.118883	0.786721
IE1	Ba10127	Ireland	-8.74504	53.2941	100	7.97271	1.90587	1.55747	0.482458	0.355492	0.323505	0.345167	-0.0965597	0.905866
IE2	Ba10148	Ireland	-8.28535	51.7944	50	7.9518	1.9136	1.57952	0.496438	0.352284	0.334382	0.35685	-0.0550892	0.913597
IE3	Ba10153	Ireland	-9.677	51.406	2	7.97362	1.8663	1.54585	0.469344	0.35346	0.315771	0.33692	-0.116288	0.866303
IE4	Ba10162	Ireland	-9.44242	51.6814	NA	7.9759	1.90859	1.57284	0.493316	0.358829	0.331904	0.354116	-0.0793968	0.908595
IE5	Ba10170	Ireland	-9.49998	52.0551	20	7.97362	1.88404	1.56189	0.48034	0.350207	0.323686	0.345367	-0.0781882	0.884038
IE6	Ba10178	Ireland	-8.34229	54.678	40	7.97681	1.88495	1.54912	0.473481	0.35945	0.317893	0.339172	-0.117424	0.884948
IT1	Ba13445	Italy	12.55	46.3167	800	7.9809	1.8945	1.55262	0.478512	0.349672	0.321052	0.342524	-0.0895692	0.894497
IT2	Ba13448	Italy	13.5	45.85	100	7.88358	1.87131	1.53157	0.463488	0.335091	0.310261	0.331375	-0.0799102	0.871305
IT3	Ba13457	Italy	12.9167	46.0833	250	7.96498	1.83538	1.50644	0.438731	0.324475	0.293656	0.313357	-0.092325	0.83538
IT4	Ba13458	Italy	12.8	45.8333	100	7.95771	1.86176	1.52778	0.457946	0.335982	0.306821	0.32746	-0.0864438	0.861755
IT5	Ba13463	Italy	13.15	45.75	1	7.96817	1.88813	1.55109	0.475359	0.3432	0.319123	0.340512	-0.0711684	0.888131
IT6	Ba13470	Italy	11.7667	45.55	100	7.94179	1.85812	1.51393	0.450739	0.325954	0.300844	0.32111	-0.0786029	0.858117
IT7	Ba8590	Italy	7.5833	45.0167	270	7.95134	1.75762	1.46	0.40363	0.326603	0.269865	0.288008	-0.190631	0.758072
IT8	Ba8596	Italy	7.47274	44.334	700	7.95407	1.77717	1.47131	0.410812	0.310462	0.274816	0.293283	-0.113383	0.777171
IT9	Ba8617	Italy	10.2929	46.4917	1846	7.89541	1.7849	1.4876	0.422797	0.297308	0.283751	0.303108	-0.0447356	0.784902
IT10	Ba8622	Italy	7.04314	45.1388	300	7.9668	1.75989	1.46505	0.401829	0.30427	0.269262	0.28732	-0.116357	0.759891
IT11	Ba11902	Italy_Sardegna	9.3667	40.2167	1000	7.9568	1.56116	1.35576	0.305375	0.234899	0.205684	0.21954	-0.127544	0.561164
NL1	Ba9246	Netherlands	7.0333	53.1167	0	7.97999	1.91633	1.59092	0.502621	0.366517	0.33932	0.362004	-0.078689	0.916326
NO1	Ba10103	Norway	5.6667	58.7167	50	7.9759	1.82401	1.50739	0.441856	0.295508	0.296082	0.315887	-0.00885341	0.824011
NO2	Ba10111	Norway	5.3333	59.9167	10	7.95816	1.72442	1.41917	0.370383	0.266768	0.246017	0.262551	-0.0699858	0.72442
NO3	Ba10113	Norway	6.63245	61.1759	75	7.97181	1.78809	1.50249	0.430549	0.320366	0.290167	0.309602	-0.100714	0.788085
PL1	Ba11427	Poland	20.95	51.6833	100	7.97817	1.85402	1.53802	0.46191	0.335554	0.310811	0.331614	-0.0791712	0.854025
PL2	Ba11429	Poland	20.65	50.85	300	7.97772	1.80537	1.50515	0.435588	0.338955	0.292833	0.312413	-0.149372	0.805366
PL3	Ba11431	Poland	20.6667	50.8667	270	7.97817	1.8513	1.53053	0.458913	0.315574	0.308239	0.32887	-0.032449	0.851296
PL4	Ba11449	Poland	20.5667	49.4167	700	7.97681	1.93315	1.59585	0.508786	0.370786	0.343075	0.366046	-0.0799159	0.933151
PL5	Ba11453	Poland	20.3	49.4	500	7.97362	1.79991	1.51473	0.43988	0.360913	0.296881	0.316776	-0.198188	0.799909
PT1	Ba13099	Portugal	-6.8167	41.8833	841	7.86721	1.76171	1.4445	0.394411	0.282414	0.262261	0.280286	-0.0693372	0.762165
PT2	Ba13101	Portugal	-6.9833	41.8	444	7.96635	1.5407	1.38253	0.31429	0.315796	0.215064	0.229537	-0.415266	0.5407
PT3	Ba13104	Portugal	-7.7833	41.8167	1133	7.96135	1.76535	1.46064	0.402335	0.293276	0.268898	0.286968	-0.0899012	0.765348
PT4	Ba13132	Portugal	-9.15	39.3667	28	7.90678	1.70305	1.45372	0.385959	0.274109	0.260649	0.278345	-0.0578392	0.703047
RO1	Ba9971	Romania	26.3333	47.45	350	7.96908	1.83856	1.51626	0.448335	0.324275	0.300483	0.320609	-0.0770862	0.838563
RO2	Ba9984	Romania	21.8167	46.9833	100	7.96635	1.83174	1.52081	0.449292	0.3233	0.30198	0.322242	-0.0673892	0.831742
RO3	Ba9990	Romania	25.8	45.85	600	7.95953	1.7799	1.48954	0.421437	0.323578	0.283405	0.302427	-0.128678	0.7799
Sct1	Ba14025	Scotland	-7.52322	57.6026	15	7.91678	1.79764	1.47979	0.420077	0.309785	0.280651	0.299719	-0.0945047	0.797635
Sct2	Ba14026	Scotland	-8.56419	57.8106	10	7.97726	1.69213	1.40931	0.361472	0.253792	0.240784	0.256896	-0.0560429	0.692133
Sct3	Ba14053	Scotland	-6.02975	57.2216	5	7.92178	1.76671	1.46118	0.403738	0.290698	0.269705	0.287949	-0.076234	0.766712
SK1	Ba11887	Slovakia	19.4167	48.8167	650	7.96726	1.85539	1.52238	0.4526	0.327906	0.303078	0.323404	-0.0798516	0.855389
TR1	Ba9123	Turkey	42.0437	41.1159	1210	7.94452	1.7508	1.44225	0.390074	0.285223	0.259706	0.277183	-0.0920834	0.750796
TR2	Ba9151	Turkey	30.3874	40.7833	110	7.9568	1.81764	1.50862	0.440591	0.327289	0.295764	0.31565	-0.10063	0.817644
Wal1	Ba10951	Wales	-3.62974	52.6105	180	7.97408	1.91451	1.5766	0.495977	0.362396	0.333689	0.356027	-0.0796342	0.914507
Wal2	Ba12142	Wales	-4.6833	52.1167	40	7.96771	1.83447	1.49674	0.435676	0.311325	0.290581	0.310102	-0.061923	0.83447
Wal3	Ba14027	Wales	-4.05335	52.5147	0	6.72806	1.87131	1.60578	0.498323	0.495406	0.34042	0.370677	-0.398404	0.871305
Wal4	Ba9791	Wales	-4.08139	52.4157	100	7.97635	1.82037	1.47933	0.423468	0.301767	0.281686	0.300559	-0.0707676	0.820373
Wal5	Ba9799	Wales	-3.7773	51.903	100	7.97317	1.76353	1.48787	0.417565	0.285155	0.281523	0.30036	-0.0156609	0.763529

## Sheet: Table S2
Supplementary Table S2: Commercial varieties with genetic diversity values
Type	Group	ID	Accession	Variety name/description	N	Na	Ne	I	Ho	He	uHe	F	%P
Amenity	AA	AA1	S497 2005	AberImp	7.97817	1.68258	1.45695	0.383475	0.271856	0.260416	0.27784	-0.0494956	0.682583
Amenity	AA	AA2	S512	AberSprite	7.98545	1.6653	1.43527	0.369585	0.273681	0.250044	0.266748	-0.0890243	0.665302
Amenity	OA	OA1	Ba 13414	Essence	7.90996	1.87813	1.5487	0.473115	0.351242	0.317944	0.339954	-0.0976762	0.878126
Amenity	OA	OA2	Ba 14016	Bizet	6.88313	1.84948	1.51853	0.45251	0.332947	0.302795	0.326614	-0.0910174	0.850841
Amenity	OA	OA3	Ba 14021	Verdi	7.86494	1.89177	1.54787	0.473976	0.326106	0.317844	0.339666	-0.0324549	0.892678
Amenity	OA	OA4	Ba 14079	Staygreen syn pop	7.96498	1.79945	1.48171	0.421568	0.310476	0.281771	0.300674	-0.095383	0.799454
Amenity	OA	OA5	Ba 14103	AberElf x Amadeus	7.96089	1.73806	1.46069	0.397594	0.289713	0.267169	0.285135	-0.0846217	0.738063
Amenity	OA	OA6	Ba 14184	Cadix	7.96589	1.83811	1.5266	0.45368	0.329743	0.305094	0.325565	-0.0757895	0.838108
Amenity	OA	OA7	Ba 14185	BarGold	7.97044	1.76398	1.47501	0.40792	0.265986	0.274179	0.29263	0.0193277	0.763984
Amenity	OA	OA8	Ba 14186	Bartwingo	7.92588	1.61619	1.37285	0.327555	0.240164	0.218906	0.233704	-0.100117	0.616189
Amenity	OA	OA9	Ba 14187	Madrid	7.97681	1.7849	1.4963	0.426207	0.306745	0.286852	0.306068	-0.0637559	0.784902
Amenity	OA	OA10	Ba 14188	Sunbright	7.97635	1.87176	1.53386	0.462765	0.32265	0.310143	0.330911	-0.0410404	0.87176
Amenity	OA	OA11	Ba 14190	Vesuvious	7.97863	1.87176	1.54529	0.470206	0.343118	0.315985	0.337135	-0.0780166	0.87176
Amenity	OA	OA12	Ba 14191	Eurodiamond	7.97499	1.8704	1.53766	0.464914	0.312006	0.311947	0.332845	-0.0100811	0.870396
Amenity	OA	OA13	Ba 14193	Sauvignon	7.91041	1.84629	1.51231	0.446668	0.31333	0.298808	0.319106	-0.0505592	0.846294
Amenity	OA	OA14	Ba 14194	Caddieshack	7.96089	1.88904	1.56446	0.483308	0.344437	0.325607	0.347449	-0.0586376	0.88904
Amenity	OA	OA15	Ba 14195	Escapade	7.96953	1.86403	1.53507	0.46268	0.328001	0.310503	0.331319	-0.0542437	0.864029
Forage	AF	AF1	S23 1970	S23	2.99318	1.74216	1.49336	0.422726	0.33159	0.28602	0.343414	-0.167933	0.742156
Forage	AF	AF2	S23 1984	S23	7.98454	1.90132	1.56855	0.488694	0.344088	0.328856	0.350827	-0.0513662	0.901319
Forage	AF	AF3	S365 1985	Aurora	1.95998	1.52524	1.39336	0.325353	0.304457	0.224591	0.302334	-0.352153	0.531605
Forage	AF	AF4	S437 1997	AberElan	7.94179	1.80309	1.53034	0.44737	0.342647	0.303286	0.323698	-0.124944	0.803092
Forage	AF	AF5	S503 2003	AberAvon	7.96044	1.81492	1.51246	0.441189	0.32373	0.296812	0.316737	-0.085859	0.814916
Forage	AF	AF6	S487 2006	AberDart	7.95816	1.83083	1.57451	0.478738	0.328785	0.326638	0.348568	-0.0133354	0.830832
Forage	AF	AF7	S562 2008	Abermagic	7.9668	1.72988	1.53009	0.42672	0.31979	0.293531	0.313194	-0.0887556	0.729877
Forage	OF	OF1	Ba 12125	Glen	7.92678	1.82128	1.53036	0.451973	0.348558	0.305222	0.325896	-0.133674	0.821737
Forage	OF	OF2	Ba 13024	Vigor	7.88904	1.89905	1.57262	0.488772	0.339775	0.329486	0.351935	-0.0365079	0.899045
Forage	OF	OF3	Ba 13524	Parcour	7.92815	1.8904	1.56163	0.482596	0.357006	0.324755	0.346884	-0.093776	0.890405
Forage	OF	OF4	Ba 13825	Lasso	6.94816	1.84447	1.53667	0.460659	0.333168	0.310195	0.334368	-0.0724354	0.844475
Forage	OF	OF5	Ba 13911	Twystar	7.92769	1.77535	1.45151	0.39912	0.293985	0.265332	0.283315	-0.0979268	0.775352
Forage	OF	OF6	Ba 13920	Portstewart	7.83947	1.82901	1.53567	0.456692	0.333703	0.30847	0.329696	-0.0790011	0.829923
Forage	OF	OF7	Ba 14046	Moy	7.81401	1.84357	1.52971	0.456545	0.310611	0.30708	0.32894	-0.0124546	0.844475
Forage	OF	OF8	Ba 14112	Talbot	5.85448	1.86357	1.55201	0.474146	0.36293	0.319562	0.350012	-0.129518	0.866303
Forage	OF	OF9	Ba 14172	Premium	7.96726	1.88495	1.55322	0.476942	0.346302	0.320432	0.341934	-0.0817035	0.884948

## Sheet: Table S3
Supplementary Table S3: Top 20 markers contributing to the accession segregation of OF and OA groups that segregate on PC2 in Supplementary fig 1. PP – predicted protein, NA – not available. * denote markers that are also in table 3 (top 20 markers segregating AA vs OA)
Marker	LG	Position (cM)	PC2	BLAST
31527_789*	U	U	0.069145	Pheophorbide a chloroplastic-like
53284_164	7	40.939	0.053626	NA
47071_67*	7	47.583	0.05311	NA
17450_376	6	83.503	-0.05306	Membrane related protein cp5
35358_654	U	U	0.048833	Sugar transporter erd6-like 6-like isoform 1
50232_160	4	54.342	0.047686	Ribosomal protein s7
7958_544	7	45.319	0.046617	Isoflavone reductase homolog irl-like
35993_406	6	62.755	-0.04639	Estradiol 17-beta-dehydrogenase 12-like
51913_371	7	57.743	-0.046	PP
32206_1218*	7	23.072	0.045659	Enolase 1-like
36031_84	5	54.701	0.045307	UPF0664 stress-induced protein (arabinogalactan)
8982_1259*	6	62	0.045304	Acetolactate synthase amino acid binding protein
9865_491	6	74.827	-0.04479	Serine/threonine protein phosphatase 2A regulatory subunit
22583_156*	6	74.525	0.04337	Alkaline/neutral invertase
31304_1735	6	74.733	0.043221	ATP-dependent clp protease ATP-binding subunit clpx
33307_616	4	43.535	0.042561	Cytochrome b561 and DOMON domain protein
41527_426	5	54.394	-0.04154	snRK1-interacting protein 1
10442_410	1	12.116	0.041515	Phosphatase 2c 47-like
48250_90	6	71.645	-0.04137	Glucomannan 4-beta-mannosyltransferase 1-like/cellulose synthase-like protein sla9
19623_162	7	46.319	0.041043	PP

## Sheet: Table S4
Supplementary Table S4: Mapping population marker segregation for heterozygotes
No. Loci	2199
No. Samples	192
He-Ho for all markers
Average He-Ho	-0.00243741
SE	0.0010347
He-Ho for all markers where all genotypes are not Heterozygous
Average He-Ho	-0.00243555
SE	0.00103798
Pop	Locus	N	Ho	Cross	Exp He	Diff
AMxAur	Contig10006_442	192	0	BBxBB	0	0
	Contig10028_215	192	0.484375	ABxAB	0.5	0.015625
	Contig10054_1009	192	0.411458	BBxAB	0.5	0.0885417
	Contig10054_1187	192	0.4375	ABxAB	0.5	0.0625
	Contig10054_715	192	0.411458	BBxAB	0.5	0.0885417
	Contig10100_1118	192	0.453125	AAxAB	0.5	0.046875
	Contig10100_1325	192	0	AAxAA	0	0
	Contig10132_923	192	0.510417	BBxAB	0.5	-0.0104167
	Contig10167_665	192	0.520833	ABxAB	0.5	-0.0208333
	Contig10167_787	192	0.479167	BBxAB	0.5	0.0208333
	Contig10179_415	192	0.5	AAxAB	0.5	0
	Contig10184_230	192	0.4375	ABxAB	0.5	0.0625
	Contig10243_88	192	0.473958	ABxAA	0.5	0.0260417
	Contig10264_732	192	0.53125	AAxAB	0.5	-0.03125
	Contig10264_885	192	0.53125	BBxAB	0.5	-0.03125
	Contig10298_465	192	0.510417	BBxAB	0.5	-0.0104167
	Contig10305_535	192	0.520833	AAxAB	0.5	-0.0208333
	Contig10340_195	192	0.494792	BBxAB	0.5	0.00520833
	Contig10385_107	192	1	AAxBB	1	0
	Contig10390_1015	192	0.458333	ABxAB	0.5	0.0416667
	Contig10440_162	192	0.578125	AAxAB	0.5	-0.078125
	Contig10442_410	192	0.494792	BBxAB	0.5	0.00520833
	Contig10451_340	192	0.473958	AAxAB	0.5	0.0260417
	Contig10528_127	191	0.539267	ABxAB	0.5	-0.039267
	Contig10543_108	192	0.567708	ABxAB	0.5	-0.0677083
	Contig10555_237	192	0.536458	ABxBB	0.5	-0.0364583
	Contig10559_213	192	0.484375	ABxAB	0.5	0.015625
	Contig10562_271	155	0.677419	ABxAA	0.5	-0.177419
	Contig10593_929	192	0.5625	AAxAB	0.5	-0.0625
	Contig10606_106	192	0.463542	AAxAB	0.5	0.0364583
	Contig10606_178	192	0	AAxAA	0	0
	Contig10609_67	192	0.473958	ABxAA	0.5	0.0260417
	Contig10642_600	192	0.526042	AAxAB	0.5	-0.0260417
	Contig10644_153	192	0	AAxAA	0	0
	Contig10663_630	178	0.432584	BBxAB	0.5	0.0674157
	Contig10712_286	192	0	BBxBB	0	0
	Contig10718_521	188	1	BBxAA	1	0
	Contig10738_576	192	0.427083	BBxAB	0.5	0.0729167
	Contig10738_630	192	0.572917	BBxAB	0.5	-0.0729167
	Contig10755_470	192	0.46875	AAxAB	0.5	0.03125
	Contig10779_345	192	0.5	ABxAB	0.5	0
	Contig10817_317	192	0	BBxBB	0	0
	Contig10848_336	192	0.53125	AAxAB	0.5	-0.03125
	Contig10875_310	192	0.463542	BBxAB	0.5	0.0364583
	Contig10941_256	192	0.536458	BBxAB	0.5	-0.0364583
	Contig10985_795	192	0.536458	BBxAB	0.5	-0.0364583
	Contig10989_965	192	0	BBxBB	0	0
	Contig10991_135	192	0.463542	BBxAB	0.5	0.0364583
	Contig11030_183	191	0.450262	ABxAB	0.5	0.0497382
	Contig11030_511	192	0.46875	BBxAB	0.5	0.03125
	Contig11037_589	192	0.552083	BBxAB	0.5	-0.0520833
	Contig11056_119	191	0.486911	BBxAB	0.5	0.013089
	Contig11101_390	192	0	BBxBB	0	0
	Contig11101_624	192	0	AAxAA	0	0
	Contig11113_400	191	0.544503	ABxBB	0.5	-0.0445026
	Contig11127_837	192	0	BBxBB	0	0
	Contig11161_369	191	0.465969	BBxAB	0.5	0.0340314
	Contig11189_175	192	0.479167	BBxAB	0.5	0.0208333
	Contig11202_125	192	0	BBxBB	0	0
	Contig11216_254	192	0	AAxAA	0	0
	Contig11306_207	192	0.520833	BBxAB	0.5	-0.0208333
	Contig11392_176	192	0	AAxAA	0	0
	Contig11467_196	192	0.458333	AAxAB	0.5	0.0416667
	Contig11565_138	192	0.484375	ABxAB	0.5	0.015625
	Contig11585_109	188	0.457447	BBxAB	0.5	0.0425532
	Contig11604_478	192	0.552083	ABxAA	0.5	-0.0520833
	Contig11624_623	192	0.473958	ABxBB	0.5	0.0260417
	Contig11624_683	192	0.458333	BBxAB	0.5	0.0416667
	Contig11658_735	191	0.450262	ABxAA	0.5	0.0497382
	Contig11700_127	192	0	BBxBB	0	0
	Contig11735_203	192	0	BBxBB	0	0
	Contig11735_261	192	0	AAxAA	0	0
	Contig11735_394	192	0	AAxAA	0	0
	Contig11742_942	192	0.411458	AAxAB	0.5	0.0885417
	Contig11753_363	191	0.481675	BBxAB	0.5	0.0183246
	Contig11787_556	192	0	BBxBB	0	0
	Contig11790_131	192	0.536458	BBxAB	0.5	-0.0364583
	Contig11790_216	192	0.536458	AAxAB	0.5	-0.0364583
	Contig11874_302	189	0.47619	AAxAB	0.5	0.0238095
	Contig11874_387	192	0.479167	BBxAB	0.5	0.0208333
	Contig11891_394	192	0	AAxAA	0	0
	Contig11963_332	192	0	AAxAA	0	0
	Contig12008_88	192	0.442708	ABxAA	0.5	0.0572917
	Contig12048_114	192	1	AAxBB	1	0
	Contig12113_114	191	0.507853	ABxAB	0.5	-0.0078534
	Contig12118_331	192	0	BBxBB	0	0
	contig12121_197	190	0.473684	AAxAB	0.5	0.0263158
	Contig12252_491	192	0.515625	BBxAB	0.5	-0.015625
	Contig12277_69	192	0	BBxBB	0	0
	Contig12281_462	192	0	BBxBB	0	0
	Contig12313_325	192	0.442708	ABxAA	0.5	0.0572917
	Contig12335_337	192	1	BBxAA	1	0
	Contig12347_397	192	0.515625	ABxAB	0.5	-0.015625
	Contig12354_666	192	0.546875	BBxAB	0.5	-0.046875
	Contig12391_459	192	0.510417	ABxAB	0.5	-0.0104167
	Contig12396_502	192	0	AAxAA	0	0
	Contig12398_266	192	0	AAxAA	0	0
	Contig12411_334	192	0.380208	ABxBB	0.5	0.119792
	Contig12476_219	192	0	BBxBB	0	0
	Contig12556_647	192	0	AAxAA	0	0
	Contig12566_449	190	0.994737	BBxAA	1	0.00526316
	Contig12568_366	192	0.5	BBxAB	0.5	0
	Contig12607_303	192	0.479167	BBxAB	0.5	0.0208333
	Contig12639_384	192	1	AAxBB	1	0
	Contig12650_497	191	0.481675	ABxAB	0.5	0.0183246
	Contig12654_441	192	0	AAxAA	0	0
	Contig12785_449	192	0	BBxBB	0	0
	Contig12789_364	192	0.463542	BBxAB	0.5	0.0364583
	Contig12846_230	191	0.47644	ABxAB	0.5	0.0235602
	Contig12899_678	191	0.502618	AAxAB	0.5	-0.0026178
	Contig12926_535	192	0.484375	AAxAB	0.5	0.015625
	Contig12969_121	190	1	BBxAA	1	0
	Contig13005_601	192	0.46875	BBxAB	0.5	0.03125
	Contig13040_111	192	0.5	ABxAB	0.5	0
	Contig13221_209	191	0.492147	ABxAB	0.5	0.0078534
	Contig13344_520	191	0.502618	ABxAA	0.5	-0.0026178
	Contig13495_526	192	0.526042	ABxAB	0.5	-0.0260417
	Contig13585_103	190	0.494737	AAxAB	0.5	0.00526316
	Contig13591_172	192	0	AAxAA	0	0
	Contig13616_238	163	0.361963	BBxAB	0.5	0.138037
	Contig13792_73	192	0.505208	AAxAB	0.5	-0.00520833
	Contig13811_988	192	0.572917	BBxAB	0.5	-0.0729167
	Contig13979_375	192	0.421875	BBxAB	0.5	0.078125
	Contig14058_250	192	0.484375	ABxAB	0.5	0.015625
	Contig14263_706	192	0.5	BBxAB	0.5	0
	Contig14439_361	192	0	AAxAA	0	0
	Contig14512_90	192	0.515625	BBxAB	0.5	-0.015625
	Contig14674_791	192	1	BBxAA	1	0
	Contig14790_174	190	0.536842	ABxAA	0.5	-0.0368421
	Contig14967_280	192	0	BBxBB	0	0
	Contig15530_129	192	0	BBxBB	0	0
	Contig15826_219	192	0	BBxBB	0	0
	Contig15833_174	192	0	AAxAA	0	0
	Contig15839_411	192	0.546875	ABxAB	0.5	-0.046875
	Contig15839_585	191	0.544503	ABxAB	0.5	-0.0445026
	Contig15840_265	192	0.526042	ABxAB	0.5	-0.0260417
	Contig15840_324	192	0	BBxBB	0	0
	Contig15858_617	192	0	BBxBB	0	0
	Contig15930_353	192	0.479167	AAxAB	0.5	0.0208333
	Contig15930_416	191	0.47644	AAxAB	0.5	0.0235602
	Contig15940_636	192	0.4375	AAxAB	0.5	0.0625
	Contig15977_1173	192	0.536458	ABxAA	0.5	-0.0364583
	Contig15986_343	192	0	AAxAA	0	0
	Contig16043_518	191	1	BBxAA	1	0
	Contig16047_279	191	0.471204	ABxAB	0.5	0.0287958
	Contig16070_146	192	0.421875	BBxAB	0.5	0.078125
	Contig16207_488	192	0.479167	ABxAB	0.5	0.0208333
	Contig16221_451	192	0	BBxBB	0	0
	Contig16367_593	191	0.560209	BBxAB	0.5	-0.0602094
	Contig16471_106	192	0	BBxBB	0	0
	Contig16485_168	192	0.484375	AAxAB	0.5	0.015625
	Contig16521_537	192	0.515625	ABxAB	0.5	-0.015625
	Contig17151_165	192	0.546875	AAxAB	0.5	-0.046875
	Contig17156_58	192	0.520833	AAxAB	0.5	-0.0208333
	Contig17169_307	191	0.518325	BBxAB	0.5	-0.0183246
	Contig17179_1421	192	1	AAxBB	1	0
	Contig17208_148	192	0.479167	ABxAB	0.5	0.0208333
	Contig17208_217	192	0.479167	ABxAB	0.5	0.0208333
	Contig17227_542	122	0.672131	AAxNC
	Contig17280_272	192	0	AAxAA	0	0
	Contig17280_335	188	0.526596	AAxAB	0.5	-0.0265957
	Contig17281_110	192	0.625	ABxBB	0.5	-0.125
	Contig17281_168	192	0.625	ABxAA	0.5	-0.125
	Contig17283_186	192	0	AAxAA	0	0
	Contig17292_147	191	0.518325	ABxAB	0.5	-0.0183246
	Contig17295_265	190	0.452632	ABxAB	0.5	0.0473684
	contig17298_281	187	0	AAxAA	0	0
	Contig17302_162	192	0.505208	ABxAB	0.5	-0.00520833
	Contig17302_93	192	0.552083	BBxAB	0.5	-0.0520833
	Contig17337_478	192	0.442708	AAxAB	0.5	0.0572917
	Contig17337_85	192	0.489583	ABxAB	0.5	0.0104167
	Contig17343_191	191	0.518325	ABxAB	0.5	-0.0183246
	Contig17343_359	192	0	BBxBB	0	0
	Contig17404_317	192	0.515625	BBxAB	0.5	-0.015625
	Contig17450_376	192	0	BBxBB	0	0
	Contig17455_63	192	0	AAxAA	0	0
	Contig17494_1000	192	0.411458	AAxAB	0.5	0.0885417
	Contig17529_68	192	1	ABxAB	0.5	-0.5
	Contig17610_292	190	0.531579	ABxAA	0.5	-0.0315789
	Contig17638_110	191	0.52356	BBxAB	0.5	-0.0235602
	Contig17679_189	192	0.578125	AAxAB	0.5	-0.078125
	Contig17679_67	192	0.578125	AAxAB	0.5	-0.078125
	Contig17683_257	191	0.460733	BBxAB	0.5	0.039267
	Contig17693_207	192	0.411458	AAxAB	0.5	0.0885417
	Contig17725_595	192	0	AAxAA	0	0
	Contig17737_276	192	1	BBxAA	1	0
	Contig17835_240	192	0.557292	ABxAB	0.5	-0.0572917
	Contig17836_213	192	0.541667	AAxAB	0.5	-0.0416667
	Contig17860_103	192	1	BBxAA	1	0
	Contig17862_572	192	0	AAxAA	0	0
	Contig17876_60	192	0.578125	BBxAB	0.5	-0.078125
	Contig18026_250	192	0.453125	BBxAB	0.5	0.046875
	Contig18075_161	191	0.513089	ABxAB	0.5	-0.013089
	Contig18081_170	192	0.552083	AAxAB	0.5	-0.0520833
	Contig18082_400	192	0	BBxBB	0	0
	Contig18082_490	190	0.426316	NCxAB
	Contig18141_188	192	0.552083	BBxAB	0.5	-0.0520833
	Contig18154_452	192	0.479167	BBxAB	0.5	0.0208333
	Contig18193_462	192	0.479167	ABxAB	0.5	0.0208333
	Contig18219_251	192	1	AAxBB	1	0
	Contig18284_105	192	0.484375	ABxAB	0.5	0.015625
	Contig18307_83	185	0.405405	BBxAB	0.5	0.0945946
	Contig18354_70	192	0	AAxAA	0	0
	Contig18381_266	192	0.526042	ABxAB	0.5	-0.0260417
	Contig18600_224	192	0.515625	AAxAB	0.5	-0.015625
	Contig18614_57	192	0	BBxBB	0	0
	Contig18648_66	191	0.513089	AAxAB	0.5	-0.013089
	Contig18652_182	184	0.483696	NCxAB
	Contig18667_150	191	0.492147	ABxAB	0.5	0.0078534
	Contig18669_182	192	0.453125	BBxAB	0.5	0.046875
	Contig18700_155	192	0.411458	AAxAB	0.5	0.0885417
	Contig18736_156	192	1	BBxAA	1	0
	Contig18752_53	192	0.421875	BBxAB	0.5	0.078125
	Contig18788_146	191	0.445026	BBxAB	0.5	0.0549738
	Contig18813_320	192	0.520833	BBxAB	0.5	-0.0208333
	Contig18813_406	192	0.520833	BBxAB	0.5	-0.0208333
	Contig18813_502	192	0.520833	BBxAB	0.5	-0.0208333
	Contig18820_126	192	0.473958	BBxAB	0.5	0.0260417
	Contig18881_137	192	0.994792	AAxBB	1	0.00520833
	Contig18936_273	175	0.588571	ABxAB	0.5	-0.0885714
	Contig18945_272	192	0	BBxBB	0	0
	Contig18946_198	192	0.416667	AAxAB	0.5	0.0833333
	Contig18947_182	192	0.46875	AAxAB	0.5	0.03125
	Contig18950_417	191	0.52356	ABxAB	0.5	-0.0235602
	Contig19013_313	192	0.541667	ABxAB	0.5	-0.0416667
	Contig19105_77	192	0.541667	BBxAB	0.5	-0.0416667
	Contig19159_55	180	0.455556	AAxAB	0.5	0.0444444
	Contig19169_119	138	1	ABxAB	0.5	-0.5
	Contig19186_135	192	0	BBxBB	0	0
	Contig19246_178	192	0.473958	ABxAB	0.5	0.0260417
	Contig19307_141	190	0.447368	BBxAB	0.5	0.0526316
	Contig19350_67	192	0	AAxAA	0	0
	Contig194_78	192	0	BBxBB	0	0
	Contig19475_582	192	0.578125	AAxAB	0.5	-0.078125
	Contig19623_162	192	0.546875	ABxAB	0.5	-0.046875
	Contig19627_155	191	0.471204	BBxAB	0.5	0.0287958
	Contig19731_155	110	0.00909091	AAxNC
	Contig19743_171	192	0.453125	BBxAB	0.5	0.046875
	Contig19745_64	192	0.494792	BBxAB	0.5	0.00520833
	Contig19801_63	192	0.46875	AAxAB	0.5	0.03125
	Contig19831_210	192	0.473958	AAxAB	0.5	0.0260417
	Contig19921_89	192	0.453125	ABxAA	0.5	0.046875
	Contig19950_96	192	0.546875	ABxAB	0.5	-0.046875
	Contig19978_241	191	0.52356	AAxAB	0.5	-0.0235602
	Contig20102_274	192	0.489583	ABxBB	0.5	0.0104167
	Contig20227_233	192	0.463542	BBxAB	0.5	0.0364583
	Contig20240_138	192	0	BBxBB	0	0
	Contig20431_377	192	0	AAxAA	0	0
	Contig20671_156	192	0.557292	AAxAB	0.5	-0.0572917
	Contig20885_164	192	0.479167	AAxAB	0.5	0.0208333
	Contig21108_169	192	0.4375	BBxAB	0.5	0.0625
	Contig21133_78	192	0.489583	BBxAB	0.5	0.0104167
	Contig22197_101	192	0.46875	ABxAA	0.5	0.03125
	Contig22583_156	192	0.552083	BBxAB	0.5	-0.0520833
	Contig22583_99	191	0.445026	BBxAB	0.5	0.0549738
	Contig22650_280	192	0	BBxBB	0	0
	Contig23716_107	192	1	AAxBB	1	0
	Contig24386_163	192	0.5	ABxBB	0.5	0
	Contig24873_99	192	0.46875	AAxAB	0.5	0.03125
	Contig2523_73	192	0.473958	ABxAA	0.5	0.0260417
	Contig25750_254	156	1	AAxBB	1	0
	Contig26318_172	191	0.52356	BBxAB	0.5	-0.0235602
	Contig26494_139	192	0.463542	AAxAB	0.5	0.0364583
	Contig27076_131	188	0.702128	ABxAB	0.5	-0.202128
	Contig28396_382	192	0.994792	BBxAA	1	0.00520833
	Contig31085_126	192	0	BBxBB	0	0
	Contig31085_405	192	0	AAxAA	0	0
	Contig31090_404	192	0	BBxBB	0	0
	Contig31100_928	192	0.510417	ABxBB	0.5	-0.0104167
	Contig31101_1669	192	0.494792	ABxBB	0.5	0.00520833
	Contig31101_1741	192	0	BBxBB	0	0
	Contig31109_1674	192	0.494792	ABxBB	0.5	0.00520833
	Contig31122_190	192	0.578125	ABxBB	0.5	-0.078125
	Contig31123_1987	192	0.489583	ABxBB	0.5	0.0104167
	Contig31123_2674	192	0.489583	ABxAA	0.5	0.0104167
	Contig31123_2764	192	0.489583	NCxAA
	Contig31123_3046	192	0.489583	ABxAA	0.5	0.0104167
	Contig31123_5169	191	0.994764	BBxAA	1	0.0052356
	Contig31124_77	192	0	AAxAA	0	0
	Contig31126_1978	192	0	AAxAA	0	0
	Contig31126_212	192	0.473958	BBxAB	0.5	0.0260417
	Contig31126_4745	192	0.473958	AAxAB	0.5	0.0260417
	Contig31128_1173	192	0.520833	ABxAA	0.5	-0.0208333
	Contig31129_1797	192	0.505208	ABxBB	0.5	-0.00520833
	Contig31129_1914	192	0.505208	ABxAA	0.5	-0.00520833
	Contig31129_2283	192	0.505208	ABxBB	0.5	-0.00520833
	Contig31129_2586	192	0.505208	ABxBB	0.5	-0.00520833
	Contig31129_486	192	0.505208	ABxAA	0.5	-0.00520833
	Contig31130_1259	192	0.473958	AAxAB	0.5	0.0260417
	Contig31130_1358	191	0.471204	BBxAB	0.5	0.0287958
	Contig31130_1541	192	0.473958	BBxAB	0.5	0.0260417
	Contig31130_1822	192	0.473958	AAxAB	0.5	0.0260417
	Contig31134_495	192	0.526042	ABxAB	0.5	-0.0260417
	Contig31135_267	192	0.484375	ABxBB	0.5	0.015625
	Contig31135_432	192	0.484375	ABxAA	0.5	0.015625
	Contig31135_615	192	0.484375	ABxAA	0.5	0.015625
	Contig31136_1086	192	0.5	AAxAB	0.5	0
	Contig31137_1253	192	0.515625	ABxBB	0.5	-0.015625
	Contig31137_1306	192	0.515625	ABxBB	0.5	-0.015625
	Contig31137_2117	192	0.515625	ABxAA	0.5	-0.015625
	Contig31140_2025	174	0.41954	BBxAB	0.5	0.0804598
	Contig31141_500	192	0.484375	ABxAA	0.5	0.015625
	Contig31146_484	192	0	AAxAA	0	0
	Contig31158_1206	192	0.484375	ABxBB	0.5	0.015625
	Contig31158_1560	192	0	BBxBB	0	0
	Contig31158_2562	192	0.484375	ABxAA	0.5	0.015625
	Contig31162_2013	192	0.510417	AAxAB	0.5	-0.0104167
	Contig31162_2294	192	0.484375	BBxAB	0.5	0.015625
	Contig31162_401	192	0.510417	AAxAB	0.5	-0.0104167
	Contig31164_2868	192	0.489583	ABxBB	0.5	0.0104167
	Contig31164_3409	192	0.489583	ABxAA	0.5	0.0104167
	Contig31165_180	192	0.442708	ABxAA	0.5	0.0572917
	Contig31165_87	192	0.442708	ABxAA	0.5	0.0572917
	Contig31167_1317	192	1	BBxAA	1	0
	Contig31167_1416	192	1	AAxBB	1	0
	Contig31167_2625	192	1	AAxBB	1	0
	Contig31167_3024	190	1	BBxAA	1	0
	Contig31167_864	192	1	BBxAA	1	0
	Contig31170_1515	192	1	BBxAA	1	0
	Contig31170_2438	191	1	BBxAA	1	0
	Contig31170_798	192	1	AAxBB	1	0
	Contig31172_525	192	0.557292	ABxAA	0.5	-0.0572917
	Contig31177_1249	192	0.494792	ABxAA	0.5	0.00520833
	Contig31177_239	192	0	AAxAA	0	0
	Contig31184_1800	192	0	AAxAA	0	0
	Contig31186_1407	192	0.526042	ABxBB	0.5	-0.0260417
	Contig31210_1103	192	1	AAxBB	1	0
	Contig31210_1397	189	1	AAxBB	1	0
	Contig31210_1777	191	1	BBxAA	1	0
	Contig31220_1669	192	0.375	ABxAA	0.5	0.125
	Contig31220_1759	192	0	AAxAA	0	0
	Contig31220_814	192	0	BBxBB	0	0
	Contig31223_548	192	0	AAxAA	0	0
	Contig31223_803	192	0	BBxBB	0	0
	Contig31239_726	192	0	BBxBB	0	0
	Contig31241_152	192	0.541667	ABxAA	0.5	-0.0416667
	Contig31242_1073	192	0.494792	ABxAA	0.5	0.00520833
	Contig31242_1400	192	0	AAxAA	0	0
	Contig31262_1135	192	0.494792	ABxBB	0.5	0.00520833
	Contig31262_1384	192	1	AAxBB	1	0
	Contig31263_248	192	0.494792	ABxBB	0.5	0.00520833
	Contig31268_626	192	0	BBxBB	0	0
	Contig31275_1029	192	0.994792	AAxBB	1	0.00520833
	Contig31275_1341	192	0.473958	ABxBB	0.5	0.0260417
	Contig31275_537	192	0.994792	AAxBB	1	0.00520833
	Contig31275_877	192	0.994792	AAxBB	1	0.00520833
	Contig31289_1605	192	0.994792	BBxAA	1	0.00520833
	Contig31289_1902	191	0.994764	AAxBB	1	0.0052356
	Contig31289_2829	191	0.994764	BBxAA	1	0.0052356
	Contig31289_741	192	0	BBxBB	0	0
	Contig31290_666	133	0	AAxAA	0	0
	Contig31294_2055	192	0.479167	BBxAB	0.5	0.0208333
	Contig31295_594	192	0	AAxAA	0	0
	Contig31296_1482	191	0.994764	BBxAA	1	0.0052356
	Contig31304_1735	192	0.552083	BBxAB	0.5	-0.0520833
	Contig31316_83	192	0.380208	ABxBB	0.5	0.119792
	Contig31318_1595	192	0.46875	AAxAB	0.5	0.03125
	Contig31318_188	192	0	AAxAA	0	0
	Contig31318_545	192	0	BBxBB	0	0
	Contig31320_1074	192	0.552083	BBxAB	0.5	-0.0520833
	Contig31320_1440	192	1	BBxAA	1	0
	Contig31320_2358	192	0	BBxBB	0	0
	Contig31320_387	192	0	BBxBB	0	0
	Contig31331_180	192	1	BBxAA	1	0
	Contig31331_305	192	0.463542	ABxAA	0.5	0.0364583
	Contig31331_928	191	1	BBxAA	1	0
	Contig31332_712	192	0.5	ABxAB	0.5	0
	Contig31334_120	192	0.46875	BBxAB	0.5	0.03125
	Contig31335_830	192	1	BBxAA	1	0
	Contig31339_856	192	0.463542	BBxAB	0.5	0.0364583
	Contig31345_770	192	0.536458	BBxAB	0.5	-0.0364583
	Contig31350_1011	191	0.539267	ABxAB	0.5	-0.039267
	Contig31350_603	192	0.463542	BBxAB	0.5	0.0364583
	Contig31358_292	183	0.437158	ABxBB	0.5	0.0628415
	Contig31368_510	192	0.505208	BBxAB	0.5	-0.00520833
	Contig31372_311	191	0.492147	AAxAB	0.5	0.0078534
	Contig31375_801	192	0.520833	BBxAB	0.5	-0.0208333
	Contig31377_1196	192	0	BBxBB	0	0
	Contig31379_1104	192	0.520833	ABxAA	0.5	-0.0208333
	Contig31379_1269	192	0.520833	ABxBB	0.5	-0.0208333
	Contig31387_511	192	0.526042	ABxAB	0.5	-0.0260417
	Contig31387_589	192	0.526042	ABxAB	0.5	-0.0260417
	Contig31389_1514	191	1	AAxBB	1	0
	Contig31389_1931	192	0	AAxAA	0	0
	Contig31389_2882	192	0	BBxBB	0	0
	Contig31389_3224	192	0	BBxBB	0	0
	Contig31390_255	192	0.484375	AAxAB	0.5	0.015625
	Contig31393_1149	192	0	BBxBB	0	0
	Contig31416_1017	192	0.380208	ABxAA	0.5	0.119792
	Contig31416_1215	192	0.380208	ABxAA	0.5	0.119792
	Contig31417_731	192	0.46875	ABxAB	0.5	0.03125
	Contig31420_213	192	0.473958	ABxAB	0.5	0.0260417
	Contig31420_706	192	0	BBxBB	0	0
	Contig31427_788	192	0.427083	BBxAB	0.5	0.0729167
	Contig31434_1265	192	0	AAxAA	0	0
	Contig31434_535	192	0	AAxAA	0	0
	Contig31436_312	192	0.46875	BBxAB	0.5	0.03125
	Contig31441_1105	192	0.546875	BBxAB	0.5	-0.046875
	Contig31442_1353	192	0.510417	ABxBB	0.5	-0.0104167
	Contig31442_660	191	0.507853	ABxAB	0.5	-0.0078534
	Contig31447_708	192	0.526042	BBxAB	0.5	-0.0260417
	Contig31453_605	192	0	AAxAA	0	0
	Contig31454_562	192	0	BBxBB	0	0
	Contig31456_490	192	0	BBxBB	0	0
	Contig31458_1366	192	0	BBxBB	0	0
	Contig31458_580	192	0	AAxAA	0	0
	Contig31460_1994	192	0	BBxBB	0	0
	Contig31463_331	192	0.484375	AAxAB	0.5	0.015625
	Contig31465_1823	191	0.486911	BBxAB	0.5	0.013089
	Contig31470_88	192	0.515625	AAxAB	0.5	-0.015625
	Contig31476_104	192	0.546875	BBxAB	0.5	-0.046875
	Contig31486_1230	192	0.5	ABxAB	0.5	0
	Contig31495_208	192	0.5	ABxAA	0.5	0
	Contig31513_1364	192	0.46875	BBxAB	0.5	0.03125
	Contig31524_1329	192	0.994792	AAxBB	1	0.00520833
	Contig31524_503	192	0.541667	AAxAB	0.5	-0.0416667
	Contig31524_59	192	0.541667	AAxAB	0.5	-0.0416667
	Contig31524_876	192	0.541667	BBxAB	0.5	-0.0416667
	Contig31525_337	192	0.552083	ABxBB	0.5	-0.0520833
	Contig31526_355	192	0.510417	BBxAB	0.5	-0.0104167
	Contig31527_789	192	0	AAxAA	0	0
	Contig31535_1488	192	0.46875	AAxAB	0.5	0.03125
	Contig31535_192	192	0.46875	BBxAB	0.5	0.03125
	Contig31535_740	192	0.46875	AAxAB	0.5	0.03125
	Contig31535_833	192	0.46875	BBxAB	0.5	0.03125
	Contig31539_1013	192	0.46875	BBxAB	0.5	0.03125
	Contig31539_179	192	0.53125	BBxAB	0.5	-0.03125
	Contig31539_255	192	0.546875	ABxBB	0.5	-0.046875
	Contig31539_669	192	0.546875	ABxBB	0.5	-0.046875
	Contig31564_549	192	0	NCxAA
	Contig31564_981	192	0	BBxBB	0	0
	Contig31580_1027	192	0	BBxBB	0	0
	Contig31580_428	192	0	AAxAA	0	0
	Contig31591_254	192	0.489583	ABxAA	0.5	0.0104167
	Contig31614_1599	192	0.5625	BBxAB	0.5	-0.0625
	Contig31616_1404	192	1	AAxBB	1	0
	Contig31617_1097	192	0.380208	ABxAA	0.5	0.119792
	Contig31617_2286	192	0.380208	ABxAA	0.5	0.119792
	Contig31619_496	192	0.479167	BBxAB	0.5	0.0208333
	Contig31621_1652	192	0.442708	ABxAA	0.5	0.0572917
	Contig31623_1910	192	0.473958	BBxAB	0.5	0.0260417
	Contig31623_377	192	0.473958	BBxAB	0.5	0.0260417
	Contig31623_654	192	0.473958	AAxAB	0.5	0.0260417
	Contig31623_852	192	0	BBxBB	0	0
	Contig31629_329	192	0.5	ABxAA	0.5	0
	Contig31636_2732	192	0	BBxBB	0	0
	Contig31641_773	192	0.489583	AAxAB	0.5	0.0104167
	Contig31644_2123	192	0.53125	AAxAB	0.5	-0.03125
	Contig31645_544	192	0.515625	ABxAA	0.5	-0.015625
	Contig31682_1118	191	0.471204	BBxAB	0.5	0.0287958
	Contig31682_1244	192	0.442708	ABxAA	0.5	0.0572917
	Contig31682_1562	192	0.442708	ABxBB	0.5	0.0572917
	Contig31682_250	191	0.528796	BBxAB	0.5	-0.0287958
	Contig31685_524	192	0.536458	BBxAB	0.5	-0.0364583
	Contig31688_2111	192	1	ABxAA	0.5	-0.5
	Contig31692_269	192	0.442708	BBxAB	0.5	0.0572917
	Contig31708_879	192	1	BBxAA	1	0
	Contig31713_141	191	1	AAxBB	1	0
	Contig31715_900	192	0	BBxBB	0	0
	Contig31780_493	192	0	AAxAA	0	0
	Contig31783_931	192	0.53125	AAxAB	0.5	-0.03125
	Contig31784_117	192	0	BBxBB	0	0
	Contig31784_1804	192	0.526042	AAxAB	0.5	-0.0260417
	Contig31784_2095	192	0.473958	BBxAB	0.5	0.0260417
	Contig31784_700	191	0.471204	AAxAB	0.5	0.0287958
	Contig31784_762	192	0	BBxBB	0	0
	Contig31784_820	192	0.473958	AAxAB	0.5	0.0260417
	Contig31837_187	191	0.507853	ABxAA	0.5	-0.0078534
	Contig31845_182	192	0	AAxAA	0	0
	Contig31847_68	192	1	BBxAA	1	0
	Contig31853_329	192	1	BBxAA	1	0
	Contig31855_107	192	0	BBxBB	0	0
	Contig31879_338	190	0.468421	ABxAA	0.5	0.0315789
	Contig31887_53	192	0.505208	AAxAB	0.5	-0.00520833
	Contig31892_693	192	0	BBxBB	0	0
	Contig31913_127	192	0.53125	ABxAA	0.5	-0.03125
	Contig31916_1187	191	0.460733	BBxAB	0.5	0.039267
	Contig31916_1265	192	0.463542	AAxAB	0.5	0.0364583
	Contig31916_374	192	0.536458	BBxAB	0.5	-0.0364583
	Contig31991_109	192	0.494792	ABxAB	0.5	0.00520833
	Contig31991_397	192	0	BBxBB	0	0
	Contig31991_484	192	0.494792	ABxAB	0.5	0.00520833
	Contig32047_1499	191	0.539267	ABxAA	0.5	-0.039267
	Contig32050_681	192	1	AAxBB	1	0
	Contig32062_490	192	1	AAxBB	1	0
	Contig32063_868	192	1	AAxBB	1	0
	Contig32068_1009	192	1	BBxAA	1	0
	Contig32068_295	192	0	BBxBB	0	0
	Contig32073_1328	192	0	NCxAA
	Contig32080_174	192	0.546875	ABxBB	0.5	-0.046875
	Contig32094_418	192	0.53125	BBxAB	0.5	-0.03125
	Contig32102_846	192	1	BBxAA	1	0
	Contig32104_504	192	0	BBxBB	0	0
	Contig32109_1078	192	0.489583	ABxAB	0.5	0.0104167
	Contig32137_1347	192	0.994792	AAxBB	1	0.00520833
	Contig32137_513	192	0.994792	AAxBB	1	0.00520833
	Contig32138_1270	191	0.471204	ABxAA	0.5	0.0287958
	Contig32138_637	192	0	AAxAA	0	0
	Contig32145_1270	192	0	BBxBB	0	0
	Contig32145_143	192	0	BBxBB	0	0
	Contig32145_539	192	0	BBxBB	0	0
	Contig32151_611	192	0.515625	AAxAB	0.5	-0.015625
	Contig32160_441	192	0.536458	ABxAA	0.5	-0.0364583
	Contig32165_1009	192	0	BBxBB	0	0
	Contig32173_262	192	0	BBxBB	0	0
	Contig32177_441	192	0.447917	BBxAB	0.5	0.0520833
	Contig32178_701	192	0.536458	BBxAB	0.5	-0.0364583
	Contig32184_1788	192	0.484375	BBxAB	0.5	0.015625
	Contig32184_1849	192	0.484375	BBxAB	0.5	0.015625
	Contig322_833	192	0	AAxAA	0	0
	Contig32202_1028	189	0.513228	ABxBB	0.5	-0.0132275
	Contig32202_682	190	0.515789	ABxBB	0.5	-0.0157895
	Contig32206_1218	192	0.473958	BBxAB	0.5	0.0260417
	Contig32206_204	192	0.473958	AAxAB	0.5	0.0260417
	Contig32207_223	192	0	AAxAA	0	0
	Contig32220_532	192	0.5	ABxAB	0.5	0
	Contig32225_157	192	0.557292	ABxAA	0.5	-0.0572917
	Contig32225_215	192	0.557292	ABxAA	0.5	-0.0572917
	Contig32227_1121	191	0.471204	ABxAB	0.5	0.0287958
	Contig32228_105	192	0	BBxBB	0	0
	Contig32228_198	190	0.457895	BBxAB	0.5	0.0421053
	Contig32230_741	192	0	BBxBB	0	0
	Contig32236_406	192	0.458333	ABxAB	0.5	0.0416667
	Contig32237_381	192	0.557292	ABxBB	0.5	-0.0572917
	Contig32237_455	192	0.5	ABxAB	0.5	0
	Contig32251_601	192	0.484375	ABxAB	0.5	0.015625
	Contig32251_791	192	0.520833	AAxAB	0.5	-0.0208333
	Contig32264_1558	191	0.52356	AAxAB	0.5	-0.0235602
	Contig32277_138	192	0.505208	ABxBB	0.5	-0.00520833
	Contig32280_473	192	0.432292	BBxAB	0.5	0.0677083
	Contig32293_862	192	0	BBxBB	0	0
	Contig32310_158	192	0.536458	ABxBB	0.5	-0.0364583
	Contig32315_1252	191	0.465969	BBxAB	0.5	0.0340314
	Contig32335_928	192	0	AAxAA	0	0
	Contig32339_863	191	0.513089	AAxAB	0.5	-0.013089
	Contig32344_133	192	0.541667	ABxAB	0.5	-0.0416667
	Contig32355_891	192	0.520833	ABxAB	0.5	-0.0208333
	Contig32363_125	192	0.520833	ABxAB	0.5	-0.0208333
	Contig32370_827	192	0.526042	BBxAB	0.5	-0.0260417
	Contig32378_281	192	0.463542	ABxAB	0.5	0.0364583
	Contig32416_1010	192	0.510417	ABxAA	0.5	-0.0104167
	Contig32416_950	192	0	AAxAA	0	0
	Contig32532_585	192	0.489583	ABxAB	0.5	0.0104167
	Contig32532_651	192	0.489583	ABxAB	0.5	0.0104167
	Contig32571_655	192	0.463542	BBxAB	0.5	0.0364583
	Contig32614_227	192	0.463542	BBxAB	0.5	0.0364583
	Contig32641_577	191	0.518325	ABxAB	0.5	-0.0183246
	Contig32652_145	192	0.494792	ABxBB	0.5	0.00520833
	Contig32672_248	191	0.481675	ABxAB	0.5	0.0183246
	Contig32673_183	192	0	BBxBB	0	0
	Contig32678_483	192	0.5	ABxAB	0.5	0
	Contig32680_433	189	0.433862	ABxAB	0.5	0.0661376
	Contig32685_375	191	0.429319	AAxAB	0.5	0.0706806
	Contig32698_400	192	0.494792	ABxAB	0.5	0.00520833
	Contig32705_635	192	0.536458	ABxAA	0.5	-0.0364583
	Contig32716_314	192	0.489583	AAxAB	0.5	0.0104167
	Contig32716_899	192	0.489583	BBxAB	0.5	0.0104167
	Contig32717_332	190	0.515789	ABxAB	0.5	-0.0157895
	Contig32717_726	192	0.520833	ABxAB	0.5	-0.0208333
	Contig32727_414	192	0.510417	AAxAB	0.5	-0.0104167
	Contig32731_290	192	0	BBxBB	0	0
	Contig32742_899	192	0.463542	BBxAB	0.5	0.0364583
	Contig32754_199	190	0.563158	BBxAB	0.5	-0.0631579
	Contig32754_274	191	0.565445	BBxAB	0.5	-0.065445
	Contig32759_449	192	0	AAxAA	0	0
	Contig32759_593	192	0	AAxAA	0	0
	Contig32760_774	192	0.526042	AAxAB	0.5	-0.0260417
	Contig32768_211	192	0.479167	BBxAB	0.5	0.0208333
	Contig32768_418	192	0	AAxAA	0	0
	Contig32795_1457	191	0.518325	ABxBB	0.5	-0.0183246
	Contig32796_107	192	0.583333	AAxAB	0.5	-0.0833333
	Contig32796_275	192	0.583333	AAxAB	0.5	-0.0833333
	Contig32865_1924	192	0.536458	ABxAB	0.5	-0.0364583
	Contig32883_92	192	0.546875	AAxAB	0.5	-0.046875
	Contig32891_1125	192	0.526042	ABxAB	0.5	-0.0260417
	Contig32891_1410	192	0.526042	ABxAB	0.5	-0.0260417
	Contig32891_870	192	0.526042	ABxAB	0.5	-0.0260417
	Contig32903_383	192	0	BBxBB	0	0
	Contig32903_572	192	1	AAxBB	1	0
	Contig32903_69	191	0	AAxAA	0	0
	Contig32918_130	192	0.484375	AAxAB	0.5	0.015625
	Contig32930_51	192	0.505208	BBxAB	0.5	-0.00520833
	Contig32955_129	191	0.481675	BBxAB	0.5	0.0183246
	Contig32955_342	192	0	BBxBB	0	0
	Contig32964_270	192	0	BBxBB	0	0
	Contig32999_447	188	0.574468	BBxAB	0.5	-0.0744681
	Contig33015_326	192	0.463542	ABxAB	0.5	0.0364583
	Contig33087_1353	192	0	AAxAA	0	0
	Contig33087_267	192	0.421875	BBxAB	0.5	0.078125
	Contig33087_438	192	0.421875	AAxAB	0.5	0.078125
	Contig33087_636	192	0.421875	BBxAB	0.5	0.078125
	Contig33106_985	192	0.453125	ABxAB	0.5	0.046875
	Contig33156_119	174	0.482759	NCxBB
	Contig33156_738	192	0.546875	ABxAB	0.5	-0.046875
	Contig33156_918	169	0.485207	NCxNC
	Contig33177_1004	191	0.518325	BBxAB	0.5	-0.0183246
	Contig33177_1145	192	0.520833	BBxAB	0.5	-0.0208333
	Contig33177_1274	192	0.520833	BBxAB	0.5	-0.0208333
	Contig33177_806	192	0.520833	BBxAB	0.5	-0.0208333
	Contig33179_302	192	0	AAxAA	0	0
	Contig33193_1019	192	1	AAxBB	1	0
	Contig33227_666	192	1	AAxBB	1	0
	Contig33235_1092	192	0.46875	ABxBB	0.5	0.03125
	Contig33235_1179	192	0.515625	BBxAB	0.5	-0.015625
	Contig33242_881	192	0	BBxBB	0	0
	Contig33250_142	192	0	BBxBB	0	0
	Contig33250_280	192	0	AAxAA	0	0
	Contig33250_415	192	0	AAxAA	0	0
	Contig33278_1398	192	0.557292	ABxAA	0.5	-0.0572917
	Contig33307_616	192	0	BBxBB	0	0
	Contig33325_1537	191	1	BBxAA	1	0
	Contig33327_529	192	0.484375	ABxAA	0.5	0.015625
	Contig33327_690	192	0	AAxAA	0	0
	Contig33328_142	191	0.628272	ABxBB	0.5	-0.128272
	Contig33329_606	192	1	BBxAA	1	0
	Contig33330_2359	192	0	BBxBB	0	0
	Contig33330_808	192	0	AAxAA	0	0
	Contig33332_526	192	0	AAxAA	0	0
	Contig33334_555	192	1	AAxBB	1	0
	Contig33336_1397	192	0.541667	BBxAB	0.5	-0.0416667
	Contig33336_1452	191	0.539267	BBxAB	0.5	-0.039267
	Contig33336_1755	192	0.541667	BBxAB	0.5	-0.0416667
	Contig33336_2208	192	0.541667	AAxAB	0.5	-0.0416667
	Contig33336_74	154	0.428571	BBxAB	0.5	0.0714286
	Contig33337_968	192	1	BBxAA	1	0
	Contig33338_1322	192	0	AAxAA	0	0
	Contig33338_1595	192	0	BBxBB	0	0
	Contig33338_635	192	0	AAxAA	0	0
	Contig33342_894	192	1	AAxBB	1	0
	Contig33352_272	192	0.567708	BBxAB	0.5	-0.0677083
	Contig33371_117	192	0.515625	BBxAB	0.5	-0.015625
	Contig33387_1236	192	0	BBxBB	0	0
	Contig33396_1392	192	0.463542	BBxAB	0.5	0.0364583
	Contig33396_735	191	0.460733	BBxAB	0.5	0.039267
	Contig33412_765	185	0.248649	NCxAB
	Contig33414_245	191	0.455497	ABxAA	0.5	0.0445026
	Contig33414_717	192	0.552083	ABxAB	0.5	-0.0520833
	Contig33438_801	192	0.46875	ABxAA	0.5	0.03125
	Contig33442_221	192	1	AAxBB	1	0
	Contig33454_137	192	0	BBxBB	0	0
	Contig33454_392	192	0	BBxBB	0	0
	Contig33471_140	192	0.510417	BBxAB	0.5	-0.0104167
	Contig33471_829	192	0.510417	AAxAB	0.5	-0.0104167
	Contig33472_390	192	0.53125	BBxAB	0.5	-0.03125
	Contig33540_254	192	0	BBxBB	0	0
	Contig33562_175	192	0.46875	ABxAB	0.5	0.03125
	Contig33565_116	191	0.502618	AAxAB	0.5	-0.0026178
	Contig33568_409	192	0.489583	BBxAB	0.5	0.0104167
	Contig33568_470	192	0.489583	BBxAB	0.5	0.0104167
	Contig33593_200	190	0.473684	ABxAB	0.5	0.0263158
	Contig33595_554	192	0.526042	BBxAB	0.5	-0.0260417
	Contig33598_558	192	0	BBxBB	0	0
	Contig33598_617	192	0.458333	AAxAB	0.5	0.0416667
	Contig33612_656	192	0.46875	BBxAB	0.5	0.03125
	Contig33659_857	186	0.462366	NCxBB
	Contig33677_1214	192	0.536458	ABxAB	0.5	-0.0364583
	Contig33677_1324	192	0.536458	ABxAB	0.5	-0.0364583
	Contig33677_1394	192	0.536458	ABxAB	0.5	-0.0364583
	Contig33681_150	192	0	AAxAA	0	0
	Contig33681_210	192	0.526042	ABxAA	0.5	-0.0260417
	Contig33725_146	192	0	AAxAA	0	0
	Contig33765_443	192	0.479167	ABxAB	0.5	0.0208333
	Contig33799_261	192	0.447917	ABxAA	0.5	0.0520833
	Contig33815_351	192	0.453125	ABxBB	0.5	0.046875
	Contig33824_150	191	0.52356	AAxAB	0.5	-0.0235602
	Contig33877_1228	192	0.546875	BBxAB	0.5	-0.046875
	Contig33910_142	191	0.570681	AAxAB	0.5	-0.0706806
	Contig34019_696	192	0.484375	ABxAB	0.5	0.015625
	Contig34051_275	192	0.463542	BBxAB	0.5	0.0364583
	Contig34133_780	192	1	BBxAB	0.5	-0.5
	Contig34133_838	192	1	AAxBB	1	0
	Contig34134_481	192	0.526042	ABxAB	0.5	-0.0260417
	Contig34138_129	192	0.541667	ABxAB	0.5	-0.0416667
	Contig34149_1405	192	0.994792	AAxBB	1	0.00520833
	Contig34153_1546	192	1	AAxBB	1	0
	Contig34153_649	192	1	BBxAA	1	0
	Contig34175_82	191	1	AAxBB	1	0
	Contig34208_1043	191	0.455497	BBxAB	0.5	0.0445026
	Contig34284_656	192	0.572917	BBxAB	0.5	-0.0729167
	Contig34322_652	192	0.494792	AAxAB	0.5	0.00520833
	Contig34411_164	191	1	AAxBB	1	0
	Contig34412_957	192	0	BBxBB	0	0
	Contig34427_142	192	0	AAxAA	0	0
	Contig34479_537	192	0.53125	ABxAB	0.5	-0.03125
	Contig34484_511	192	0	AAxAA	0	0
	Contig34495_417	192	0	BBxBB	0	0
	Contig34497_620	192	0.484375	BBxAB	0.5	0.015625
	Contig34514_377	191	0.549738	BBxAB	0.5	-0.0497382
	Contig34527_1036	192	1	BBxAA	1	0
	Contig34636_311	191	0.502618	ABxAA	0.5	-0.0026178
	Contig34675_628	192	1	BBxAA	1	0
	Contig34931_660	192	1	AAxBB	1	0
	Contig34961_193	192	0.432292	ABxAB	0.5	0.0677083
	Contig34965_1344	192	1	BBxAA	1	0
	Contig34965_397	192	1	AAxBB	1	0
	Contig34965_538	192	1	BBxAA	1	0
	Contig34998_141	192	0	AAxAA	0	0
	Contig35012_318	192	0	BBxBB	0	0
	Contig35012_918	192	0.494792	BBxAB	0.5	0.00520833
	Contig35084_2381	192	0	AAxAA	0	0
	Contig35084_599	192	0	AAxAA	0	0
	Contig35084_656	192	1	BBxAA	1	0
	Contig35134_123	192	1	AAxBB	1	0
	Contig35148_379	191	0.492147	BBxAB	0.5	0.0078534
	Contig35270_369	192	0.583333	BBxAB	0.5	-0.0833333
	Contig35270_621	192	0.583333	BBxAB	0.5	-0.0833333
	Contig35358_525	192	0	BBxBB	0	0
	Contig35358_654	192	0	BBxBB	0	0
	Contig35445_1071	192	0	BBxBB	0	0
	Contig35445_1164	136	0.257353	ABxAA	0.5	0.242647
	Contig35445_2346	192	0	BBxBB	0	0
	Contig35446_271	192	0.635417	ABxBB	0.5	-0.135417
	Contig35448_313	192	0.463542	ABxAB	0.5	0.0364583
	Contig35450_741	192	1	BBxAA	1	0
	Contig35451_1196	192	0	BBxBB	0	0
	Contig35451_2153	192	0	BBxBB	0	0
	Contig35451_218	192	0.479167	BBxAB	0.5	0.0208333
	Contig35454_512	192	0.53125	ABxAB	0.5	-0.03125
	Contig35457_1002	192	0.411458	BBxAB	0.5	0.0885417
	Contig35457_1819	192	0.411458	AAxAB	0.5	0.0885417
	Contig35461_475	190	1	BBxAA	1	0
	Contig35465_199	192	0	BBxBB	0	0
	Contig35465_353	192	0	BBxBB	0	0
	Contig35471_1034	192	0.380208	ABxAA	0.5	0.119792
	Contig35472_1220	192	0.552083	ABxBB	0.5	-0.0520833
	Contig35472_243	190	0	BBxBB	0	0
	Contig35475_708	192	0.489583	BBxAB	0.5	0.0104167
	Contig35475_771	192	0.489583	AAxAB	0.5	0.0104167
	Contig35479_270	192	0	BBxBB	0	0
	Contig35481_623	191	0.481675	ABxBB	0.5	0.0183246
	Contig35492_115	192	1	BBxAA	1	0
	Contig35492_597	190	1	BBxAA	1	0
	Contig35510_298	192	0.520833	ABxAA	0.5	-0.0208333
	Contig35523_276	192	0	BBxBB	0	0
	Contig35529_1047	192	0	BBxBB	0	0
	Contig35538_112	192	1	BBxAA	1	0
	Contig35538_252	192	1	AAxBB	1	0
	Contig35538_389	192	1	AAxBB	1	0
	Contig35539_890	192	0.515625	AAxAB	0.5	-0.015625
	Contig35540_757	192	0	BBxBB	0	0
	Contig35543_1175	192	0.46875	BBxAB	0.5	0.03125
	Contig35543_281	192	1	AAxBB	1	0
	Contig35543_365	192	0.46875	BBxAB	0.5	0.03125
	Contig35543_503	192	1	NCxBB
	Contig35543_641	192	1	AAxBB	1	0
	Contig35552_1489	192	0.463542	ABxAA	0.5	0.0364583
	Contig35552_477	192	0.463542	ABxBB	0.5	0.0364583
	Contig35552_590	192	0.463542	ABxBB	0.5	0.0364583
	Contig35555_821	192	0.552083	BBxAB	0.5	-0.0520833
	Contig35555_890	192	0.552083	AAxAB	0.5	-0.0520833
	Contig35577_101	191	0.560209	BBxAB	0.5	-0.0602094
	Contig35579_1264	192	0.447917	AAxAB	0.5	0.0520833
	Contig35579_1733	192	0.447917	BBxAB	0.5	0.0520833
	Contig35579_197	192	0.447917	AAxAB	0.5	0.0520833
	Contig35584_190	192	0.515625	ABxAB	0.5	-0.015625
	Contig35590_102	192	0.421875	BBxAB	0.5	0.078125
	Contig35590_168	192	0.421875	BBxAB	0.5	0.078125
	Contig35590_681	192	0	BBxBB	0	0
	Contig35598_270	192	0.520833	ABxAB	0.5	-0.0208333
	Contig35604_177	190	0	NCxAB
	Contig35604_685	192	0	BBxBB	0	0
	Contig35613_331	192	0.552083	ABxAB	0.5	-0.0520833
	Contig35617_507	192	0.515625	AAxAB	0.5	-0.015625
	Contig35626_182	192	0.453125	BBxAB	0.5	0.046875
	Contig35626_260	191	0.450262	BBxAB	0.5	0.0497382
	Contig35626_860	192	1	AAxBB	1	0
	Contig35649_435	192	0.552083	ABxAB	0.5	-0.0520833
	Contig35705_472	189	0.582011	BBxAB	0.5	-0.0820106
	Contig35719_567	192	0.567708	BBxAB	0.5	-0.0677083
	Contig35727_91	191	0.534031	BBxAB	0.5	-0.0340314
	Contig35742_659	190	0.515789	BBxAB	0.5	-0.0157895
	Contig35784_103	192	0	BBxBB	0	0
	Contig35834_133	191	0.513089	ABxAB	0.5	-0.013089
	Contig35843_371	192	0.432292	BBxAB	0.5	0.0677083
	Contig35863_78	192	0.5	ABxAB	0.5	0
	Contig35895_620	192	0.46875	BBxAB	0.5	0.03125
	Contig35903_1592	192	0	AAxAA	0	0
	Contig35906_110	192	0.5625	ABxAB	0.5	-0.0625
	Contig35909_1234	192	0.5625	AAxAB	0.5	-0.0625
	Contig35915_214	192	0.520833	BBxAB	0.5	-0.0208333
	Contig35923_413	192	0.505208	AAxAB	0.5	-0.00520833
	Contig35933_324	191	0.518325	BBxAB	0.5	-0.0183246
	Contig35933_411	192	0.520833	BBxAB	0.5	-0.0208333
	Contig35933_564	192	0.520833	BBxAB	0.5	-0.0208333
	Contig35934_384	191	1	BBxAA	1	0
	Contig35934_456	192	1	AAxBB	1	0
	Contig35935_198	192	0.484375	AAxAB	0.5	0.015625
	Contig35956_161	192	0.520833	ABxAB	0.5	-0.0208333
	Contig35958_341	192	0.463542	AAxAB	0.5	0.0364583
	Contig35967_342	192	0	BBxBB	0	0
	Contig35967_788	190	0.447368	BBxAB	0.5	0.0526316
	Contig35982_386	192	0.510417	BBxAB	0.5	-0.0104167
	Contig35989_410	192	0.5625	AAxAB	0.5	-0.0625
	Contig35992_434	184	0.5	BBxAB	0.5	0
	Contig35993_406	192	0.53125	AAxAB	0.5	-0.03125
	Contig35999_318	192	0.479167	BBxAB	0.5	0.0208333
	Contig36027_135	192	0.494792	BBxAB	0.5	0.00520833
	Contig36027_368	192	0.494792	BBxAB	0.5	0.00520833
	Contig36031_84	191	0.424084	ABxAB	0.5	0.0759162
	Contig36052_316	192	0.46875	BBxAB	0.5	0.03125
	Contig36055_58	192	0.546875	ABxAB	0.5	-0.046875
	Contig36063_122	192	0.453125	BBxAB	0.5	0.046875
	Contig36074_169	192	0.505208	AAxAB	0.5	-0.00520833
	Contig36099_236	192	0.458333	ABxAB	0.5	0.0416667
	Contig36125_703	191	0.539267	ABxAB	0.5	-0.039267
	Contig36129_482	192	0.5	BBxAB	0.5	0
	Contig36129_617	192	0.552083	ABxAB	0.5	-0.0520833
	Contig36207_165	192	0.479167	ABxAB	0.5	0.0208333
	Contig36221_1388	191	0.544503	ABxBB	0.5	-0.0445026
	Contig36229_351	192	0.520833	BBxAB	0.5	-0.0208333
	Contig36240_64	192	0.552083	ABxAB	0.5	-0.0520833
	Contig36287_186	192	0.46875	BBxAB	0.5	0.03125
	Contig36344_511	192	0.552083	ABxBB	0.5	-0.0520833
	Contig36344_613	192	0.515625	BBxAB	0.5	-0.015625
	Contig36344_796	192	0.546875	ABxAB	0.5	-0.046875
	Contig36358_186	161	0.521739	AAxNC
	Contig36358_326	188	0.531915	ABxBB	0.5	-0.0319149
	Contig36398_247	192	0.473958	ABxAB	0.5	0.0260417
	Contig36449_395	192	0.484375	BBxAB	0.5	0.015625
	Contig36476_1210	192	0.515625	BBxAB	0.5	-0.015625
	Contig36515_72	191	0.52356	BBxAB	0.5	-0.0235602
	Contig36557_183	192	0.53125	BBxAB	0.5	-0.03125
	Contig36568_285	192	1	AAxBB	1	0
	Contig36704_670	192	0	BBxBB	0	0
	Contig36705_1061	191	0.471204	ABxAB	0.5	0.0287958
	Contig36705_1298	192	0	AAxAA	0	0
	Contig36705_1553	192	0	AAxAA	0	0
	Contig36705_233	192	0	AAxAA	0	0
	Contig36705_395	192	0	BBxBB	0	0
	Contig36705_992	192	0.473958	ABxAB	0.5	0.0260417
	Contig36717_51	192	1	AAxBB	1	0
	Contig36766_238	192	0	AAxAA	0	0
	Contig36782_543	192	0.546875	ABxAB	0.5	-0.046875
	Contig36899_151	192	0	AAxAA	0	0
	Contig36902_410	192	0.427083	AAxAB	0.5	0.0729167
	Contig36905_912	192	0.46875	ABxAA	0.5	0.03125
	Contig37000_1255	192	0.520833	ABxAB	0.5	-0.0208333
	Contig37000_1453	191	0.518325	ABxAB	0.5	-0.0183246
	Contig37022_487	192	1	AAxBB	1	0
	Contig37244_56	192	0.489583	ABxAB	0.5	0.0104167
	Contig37255_484	192	0.510417	AAxAB	0.5	-0.0104167
	Contig37265_261	192	0.515625	AAxAB	0.5	-0.015625
	Contig37306_54	186	0.489247	BBxAB	0.5	0.0107527
	Contig37311_299	192	0.583333	BBxAB	0.5	-0.0833333
	Contig37327_454	192	1	BBxAA	1	0
	Contig37366_364	192	0.557292	BBxAB	0.5	-0.0572917
	Contig37377_605	192	0.5	ABxAB	0.5	0
	Contig37378_249	191	0.481675	ABxBB	0.5	0.0183246
	Contig37468_683	192	0.520833	ABxAB	0.5	-0.0208333
	Contig37527_239	192	0.463542	ABxAB	0.5	0.0364583
	Contig37532_714	192	0.546875	BBxAB	0.5	-0.046875
	Contig37602_353	191	0.513089	BBxAB	0.5	-0.013089
	Contig37602_434	192	0.515625	BBxAB	0.5	-0.015625
	Contig37777_417	192	0.557292	ABxAB	0.5	-0.0572917
	Contig37787_949	192	0.447917	BBxAB	0.5	0.0520833
	Contig37868_195	192	0.484375	BBxAB	0.5	0.015625
	Contig37949_2450	192	0.5625	ABxAA	0.5	-0.0625
	Contig37953_1361	192	0	BBxBB	0	0
	Contig37953_1436	192	0.5	ABxAA	0.5	0
	Contig37953_1622	192	0	BBxBB	0	0
	Contig37953_1904	192	0	AAxAA	0	0
	Contig37953_1985	192	0	AAxAA	0	0
	Contig37953_281	192	0	AAxAA	0	0
	Contig37953_514	192	0	BBxBB	0	0
	Contig37953_632	192	0	AAxAA	0	0
	Contig37962_1175	192	0.71875	ABxAB	0.5	-0.21875
	Contig37983_1223	192	0.5625	AAxAB	0.5	-0.0625
	Contig37988_1071	192	0.510417	BBxAB	0.5	-0.0104167
	Contig37988_1146	192	0.510417	BBxAB	0.5	-0.0104167
	Contig37988_393	192	0.489583	BBxAB	0.5	0.0104167
	Contig37994_1080	192	0	BBxBB	0	0
	Contig38008_448	192	0	AAxAA	0	0
	Contig38019_333	192	0.46875	BBxAB	0.5	0.03125
	Contig38052_645	192	0.484375	AAxAB	0.5	0.015625
	Contig38094_132	190	1	BBxAA	1	0
	Contig38095_294	191	0.465969	BBxAB	0.5	0.0340314
	Contig38107_66	192	1	AAxBB	1	0
	Contig38112_221	192	0.427083	BBxAB	0.5	0.0729167
	Contig38114_439	192	0.479167	AAxAB	0.5	0.0208333
	Contig38170_65	192	0.453125	AAxAB	0.5	0.046875
	Contig38376_204	192	0.53125	BBxAB	0.5	-0.03125
	Contig38392_54	191	0.518325	BBxAB	0.5	-0.0183246
	Contig38409_120	192	0.546875	BBxAB	0.5	-0.046875
	Contig38552_149	192	0	BBxBB	0	0
	Contig38627_281	192	0.421875	BBxAB	0.5	0.078125
	Contig38631_269	192	0.473958	BBxAB	0.5	0.0260417
	Contig38639_145	192	0.515625	ABxBB	0.5	-0.015625
	Contig38669_564	192	0.473958	AAxAB	0.5	0.0260417
	Contig38725_336	192	1	AAxBB	1	0
	Contig38737_164	192	0.447917	BBxAB	0.5	0.0520833
	Contig38742_230	190	0.463158	BBxAB	0.5	0.0368421
	Contig38823_192	192	0.494792	AAxAB	0.5	0.00520833
	Contig38852_575	192	0	BBxNC
	Contig38914_110	192	0.536458	ABxAB	0.5	-0.0364583
	Contig38964_167	191	0.534031	ABxBB	0.5	-0.0340314
	Contig39126_350	192	0.541667	ABxBB	0.5	-0.0416667
	Contig39131_51	192	0.5625	AAxAB	0.5	-0.0625
	Contig39322_187	192	0	BBxBB	0	0
	Contig39460_114	192	0	BBxBB	0	0
	Contig3971_540	192	0	AAxAA	0	0
	Contig39795_54	192	0.479167	AAxAB	0.5	0.0208333
	Contig40495_271	192	0.479167	BBxAB	0.5	0.0208333
	Contig40495_385	192	0.479167	BBxAB	0.5	0.0208333
	Contig40495_568	192	0.479167	AAxAB	0.5	0.0208333
	Contig40503_1172	192	0	BBxBB	0	0
	Contig40503_1345	192	0	BBxBB	0	0
	Contig40503_1397	192	0	AAxAA	0	0
	Contig40505_1041	192	0.489583	BBxAB	0.5	0.0104167
	Contig40505_1284	192	0	AAxAA	0	0
	Contig40505_891	192	0.489583	BBxAB	0.5	0.0104167
	Contig40509_291	192	0	AAxAA	0	0
	Contig40514_1053	191	1	BBxAA	1	0
	Contig40515_188	192	0.458333	ABxAB	0.5	0.0416667
	Contig40517_1068	192	1	AAxBB	1	0
	Contig40523_2538	192	0	BBxBB	0	0
	Contig40524_472	192	1	BBxAA	1	0
	Contig40526_1061	192	0.583333	BBxAB	0.5	-0.0833333
	Contig40526_773	192	0.583333	AAxAB	0.5	-0.0833333
	Contig40527_678	192	1	AAxBB	1	0
	Contig40527_789	192	1	AAxBB	1	0
	Contig40530_1235	192	0.552083	AAxAB	0.5	-0.0520833
	Contig40532_1389	192	0.546875	ABxBB	0.5	-0.046875
	Contig40532_2778	192	0	BBxBB	0	0
	Contig40532_654	192	0.546875	ABxBB	0.5	-0.046875
	Contig40537_1182	192	0.463542	ABxBB	0.5	0.0364583
	Contig40542_1396	191	0.471204	ABxBB	0.5	0.0287958
	Contig40542_2068	192	0	BBxBB	0	0
	Contig40542_570	192	0	AAxAA	0	0
	Contig40544_962	190	1	BBxAA	1	0
	Contig40547_647	192	0	BBxBB	0	0
	Contig40554_1181	191	0.570681	AAxAB	0.5	-0.0706806
	Contig40554_1386	192	0.572917	AAxAB	0.5	-0.0729167
	Contig40554_1511	192	0.427083	BBxAB	0.5	0.0729167
	Contig40556_1372	191	0.628272	ABxBB	0.5	-0.128272
	Contig40556_421	192	0	BBxBB	0	0
	Contig40560_1425	191	0.47644	BBxAB	0.5	0.0235602
	Contig40560_209	192	0.479167	BBxAB	0.5	0.0208333
	Contig40560_438	192	0.520833	ABxAB	0.5	-0.0208333
	Contig40562_225	192	0.484375	ABxAA	0.5	0.015625
	Contig40562_377	192	1	AAxBB	1	0
	Contig40562_548	192	0.484375	ABxAA	0.5	0.015625
	Contig40562_977	192	1	AAxBB	1	0
	Contig40563_630	191	0.471204	BBxAB	0.5	0.0287958
	Contig40572_338	191	0.460733	BBxAB	0.5	0.039267
	Contig40581_1748	192	0.484375	BBxAB	0.5	0.015625
	Contig40581_2261	192	0.510417	AAxAB	0.5	-0.0104167
	Contig40581_2405	192	0.510417	BBxAB	0.5	-0.0104167
	Contig40581_2864	192	0.510417	BBxAB	0.5	-0.0104167
	Contig40581_950	192	0.510417	BBxAB	0.5	-0.0104167
	Contig40586_207	192	0.53125	ABxAB	0.5	-0.03125
	Contig40605_481	192	0	BBxBB	0	0
	Contig40605_970	192	0	AAxAA	0	0
	Contig40612_804	192	1	AAxBB	1	0
	Contig40612_954	189	1	AAxBB	1	0
	Contig40615_1162	192	0.458333	ABxAA	0.5	0.0416667
	Contig40615_125	192	1	AAxBB	1	0
	Contig40621_1539	192	0.536458	ABxBB	0.5	-0.0364583
	Contig40624_321	192	0.46875	BBxAB	0.5	0.03125
	Contig40624_468	192	0.536458	BBxAB	0.5	-0.0364583
	Contig40624_549	192	0.46875	AAxAB	0.5	0.03125
	Contig40627_488	192	0.494792	ABxAA	0.5	0.00520833
	Contig40635_650	192	0	BBxBB	0	0
	Contig40638_733	192	0.473958	BBxAB	0.5	0.0260417
	Contig40640_647	192	1	AAxBB	1	0
	Contig40640_795	192	1	AAxBB	1	0
	Contig40643_1058	192	0.994792	AAxBB	1	0.00520833
	Contig40646_609	192	0.505208	ABxAB	0.5	-0.00520833
	Contig40648_1095	192	0.505208	AAxAB	0.5	-0.00520833
	Contig40648_1413	191	0.502618	AAxAB	0.5	-0.0026178
	Contig40648_1968	192	0.505208	BBxAB	0.5	-0.00520833
	Contig40648_951	191	0.502618	BBxAB	0.5	-0.0026178
	Contig40650_320	192	0.46875	ABxAA	0.5	0.03125
	Contig40658_822	192	0	AAxAA	0	0
	Contig40658_97	192	0	AAxAA	0	0
	Contig40659_1184	192	1	BBxAA	1	0
	Contig40660_160	192	0.484375	BBxAB	0.5	0.015625
	Contig40660_610	192	0.484375	BBxAB	0.5	0.015625
	Contig40661_72	192	1	BBxAA	1	0
	Contig40664_273	192	0	BBxBB	0	0
	Contig40664_348	192	0.447917	ABxBB	0.5	0.0520833
	Contig40668_1127	192	1	BBxAA	1	0
	Contig40672_227	192	0.546875	AAxAB	0.5	-0.046875
	Contig40673_532	192	1	BBxAA	1	0
	Contig40673_721	192	0.380208	ABxAA	0.5	0.119792
	Contig40676_294	192	0.5625	AAxAB	0.5	-0.0625
	Contig40677_1150	192	1	BBxAA	1	0
	Contig40677_129	192	1	BBxAA	1	0
	Contig40688_1248	192	1	AAxBB	1	0
	Contig40688_489	192	1	AAxBB	1	0
	Contig40697_639	192	0.473958	AAxAB	0.5	0.0260417
	Contig40697_972	192	0.473958	BBxAB	0.5	0.0260417
	Contig40700_112	192	0	BBxBB	0	0
	Contig40708_1344	192	0	AAxAA	0	0
	Contig40708_303	192	0	BBxBB	0	0
	Contig40708_744	192	0	AAxAA	0	0
	Contig40729_693	192	0	BBxBB	0	0
	Contig40730_423	192	0	BBxBB	0	0
	Contig40744_947	192	0.473958	AAxAB	0.5	0.0260417
	Contig40754_629	192	0.421875	AAxAB	0.5	0.078125
	Contig40767_698	192	0.479167	BBxAB	0.5	0.0208333
	Contig40775_331	192	0.473958	ABxAA	0.5	0.0260417
	Contig40777_594	192	0	BBxBB	0	0
	Contig40779_899	192	0.536458	AAxAB	0.5	-0.0364583
	Contig40783_1050	192	0.479167	BBxAB	0.5	0.0208333
	Contig40783_1496	191	0.47644	BBxAB	0.5	0.0235602
	Contig40783_419	192	0.479167	AAxAB	0.5	0.0208333
	Contig40783_488	192	0.479167	AAxAB	0.5	0.0208333
	Contig40785_489	192	0	BBxBB	0	0
	Contig40787_741	192	0	BBxBB	0	0
	Contig40788_1243	192	0.489583	BBxAB	0.5	0.0104167
	Contig40791_572	192	0	BBxBB	0	0
	Contig40802_1060	192	0	BBxBB	0	0
	Contig40802_1209	191	0.534031	BBxAB	0.5	-0.0340314
	Contig40802_582	192	0.536458	BBxAB	0.5	-0.0364583
	Contig40802_993	192	0.536458	BBxAB	0.5	-0.0364583
	Contig40807_858	192	0.479167	ABxAB	0.5	0.0208333
	Contig40817_281	192	0.463542	BBxAB	0.5	0.0364583
	Contig40825_161	192	0.473958	AAxAB	0.5	0.0260417
	Contig40826_313	192	0.5625	BBxAB	0.5	-0.0625
	Contig40828_1699	192	0.541667	ABxAB	0.5	-0.0416667
	Contig40858_762	192	1	AAxBB	1	0
	Contig40884_429	191	0.486911	AAxAB	0.5	0.013089
	Contig40901_411	191	1	BBxAA	1	0
	Contig40919_1095	192	1	BBxAA	1	0
	Contig40919_912	192	0.46875	BBxAB	0.5	0.03125
	Contig40920_284	192	0.453125	ABxAA	0.5	0.046875
	Contig40932_1010	192	0.520833	ABxAB	0.5	-0.0208333
	Contig40934_1242	192	0.520833	BBxAB	0.5	-0.0208333
	Contig40939_494	192	1	BBxAA	1	0
	Contig40940_1327	192	0.546875	AAxAB	0.5	-0.046875
	Contig40940_349	191	0.544503	BBxAB	0.5	-0.0445026
	Contig40949_1080	192	0.473958	BBxAB	0.5	0.0260417
	Contig40956_1230	192	0.479167	ABxAB	0.5	0.0208333
	Contig40956_1336	192	0.479167	ABxAB	0.5	0.0208333
	Contig40956_2233	192	0.541667	AAxAB	0.5	-0.0416667
	Contig40956_634	192	0.479167	ABxAB	0.5	0.0208333
	Contig40957_365	191	0.528796	ABxBB	0.5	-0.0287958
	Contig40957_743	186	0.467742	AAxAB	0.5	0.0322581
	Contig40978_317	185	0.345946	ABxBB	0.5	0.154054
	Contig41010_370	192	0.515625	BBxAB	0.5	-0.015625
	Contig41016_493	192	0.520833	ABxBB	0.5	-0.0208333
	Contig41018_102	192	0.526042	AAxAB	0.5	-0.0260417
	Contig41018_276	192	0.526042	BBxAB	0.5	-0.0260417
	Contig41021_128	191	0.47644	ABxAB	0.5	0.0235602
	Contig41021_970	192	0.708333	ABxAB	0.5	-0.208333
	Contig41022_380	192	1	BBxAA	1	0
	Contig41023_423	191	1	AAxBB	1	0
	Contig41023_672	192	1	BBxAA	1	0
	Contig41027_1224	192	0.489583	BBxAB	0.5	0.0104167
	Contig41028_1457	138	0.268116	AAxAB	0.5	0.231884
	Contig41031_317	192	1	AAxBB	1	0
	Contig41035_1706	192	0.453125	BBxAB	0.5	0.046875
	Contig41035_1817	192	0.515625	ABxAB	0.5	-0.015625
	Contig41058_386	192	0.526042	AAxAB	0.5	-0.0260417
	Contig41066_313	192	0.473958	AAxAB	0.5	0.0260417
	Contig41068_254	192	0.463542	BBxAB	0.5	0.0364583
	Contig41068_335	192	0.510417	ABxAB	0.5	-0.0104167
	Contig41072_850	192	0.791667	ABxAB	0.5	-0.291667
	Contig41076_1075	192	0.489583	BBxAB	0.5	0.0104167
	Contig41084_502	192	0.479167	AAxAB	0.5	0.0208333
	Contig41087_197	192	1	BBxAA	1	0
	Contig41087_818	192	0.5	ABxAA	0.5	0
	Contig41099_600	192	0	AAxAA	0	0
	Contig41107_980	192	0.546875	BBxAB	0.5	-0.046875
	Contig41110_554	192	0.526042	AAxAB	0.5	-0.0260417
	Contig41111_379	192	0	AAxAA	0	0
	Contig41114_302	192	0.510417	ABxAB	0.5	-0.0104167
	Contig41122_317	192	0.494792	ABxBB	0.5	0.00520833
	Contig41125_53	192	0.994792	ABxAB	0.5	-0.494792
	Contig41126_182	192	0.46875	ABxBB	0.5	0.03125
	Contig41130_1056	192	0.552083	AAxAB	0.5	-0.0520833
	Contig41130_816	192	0	AAxAA	0	0
	Contig41141_1083	192	1	AAxBB	1	0
	Contig41141_1194	192	1	AAxBB	1	0
	Contig41141_1405	192	1	AAxBB	1	0
	Contig41142_823	192	0.442708	ABxAA	0.5	0.0572917
	Contig41145_61	192	0.520833	ABxBB	0.5	-0.0208333
	Contig41159_820	192	0.536458	BBxAB	0.5	-0.0364583
	Contig41162_1527	192	0.515625	BBxAB	0.5	-0.015625
	Contig41175_666	192	0.479167	AAxAB	0.5	0.0208333
	Contig41176_128	192	0	AAxAA	0	0
	Contig41183_164	192	0	AAxAA	0	0
	Contig41189_1138	192	0.541667	ABxAB	0.5	-0.0416667
	Contig41194_767	192	0	BBxBB	0	0
	Contig41195_685	192	0.463542	ABxAB	0.5	0.0364583
	Contig41209_226	192	0.463542	BBxAB	0.5	0.0364583
	Contig41212_114	192	0.510417	BBxAB	0.5	-0.0104167
	Contig41212_1404	192	0	BBxBB	0	0
	Contig41212_423	190	0.521053	ABxAB	0.5	-0.0210526
	Contig41212_480	192	0.510417	NCxAB
	Contig41212_63	192	0.526042	ABxAB	0.5	-0.0260417
	Contig41221_106	192	0	AAxAA	0	0
	Contig41221_670	192	1	AAxBB	1	0
	Contig41222_192	192	0.510417	ABxAB	0.5	-0.0104167
	Contig41233_709	190	1	BBxAA	1	0
	Contig41233_811	192	0	BBxBB	0	0
	Contig41237_142	192	0.479167	AAxAB	0.5	0.0208333
	Contig41239_123	192	0	AAxAA	0	0
	Contig41243_1116	192	0.484375	ABxAB	0.5	0.015625
	Contig41243_1326	192	0	BBxBB	0	0
	Contig41243_1403	192	0.484375	ABxAB	0.5	0.015625
	Contig41243_1735	192	0.484375	ABxAB	0.5	0.015625
	Contig41243_191	192	0.484375	ABxAB	0.5	0.015625
	Contig41243_257	192	0.484375	ABxAB	0.5	0.015625
	Contig41243_816	192	0.484375	ABxAB	0.5	0.015625
	Contig41244_279	192	0.494792	ABxBB	0.5	0.00520833
	Contig41247_506	192	0.578125	AAxAB	0.5	-0.078125
	Contig41247_695	187	0.508021	ABxAB	0.5	-0.00802139
	Contig41250_927	192	0	BBxBB	0	0
	Contig41256_1036	192	0.630208	ABxAA	0.5	-0.130208
	Contig41256_90	192	0.630208	ABxBB	0.5	-0.130208
	Contig41266_1230	192	0.541667	ABxAB	0.5	-0.0416667
	Contig41266_531	192	0.541667	ABxAB	0.5	-0.0416667
	Contig41267_168	192	0.505208	AAxAB	0.5	-0.00520833
	Contig41269_112	192	1	BBxAA	1	0
	Contig41280_702	192	0	BBxBB	0	0
	Contig41281_366	192	0	BBxBB	0	0
	Contig41282_521	192	0.494792	ABxAA	0.5	0.00520833
	Contig41284_1122	192	0.546875	BBxAB	0.5	-0.046875
	Contig41297_59	192	1	BBxAA	1	0
	Contig41309_153	191	0.460733	AAxAB	0.5	0.039267
	Contig41312_198	192	0	AAxAA	0	0
	Contig41312_291	188	0.531915	BBxAB	0.5	-0.0319149
	Contig41322_256	192	0.479167	ABxAB	0.5	0.0208333
	Contig41332_183	192	0.4375	ABxAB	0.5	0.0625
	Contig41337_618	192	0.520833	ABxAB	0.5	-0.0208333
	Contig41342_1739	185	0.556757	AAxAB	0.5	-0.0567568
	Contig41350_466	192	0.5	AAxAB	0.5	0
	Contig41361_697	192	0.515625	BBxAB	0.5	-0.015625
	Contig41365_459	192	0.479167	AAxAB	0.5	0.0208333
	Contig41366_306	192	0.494792	ABxAA	0.5	0.00520833
	Contig41372_470	192	0.473958	AAxAB	0.5	0.0260417
	Contig41375_1826	192	0.510417	BBxAB	0.5	-0.0104167
	Contig41375_1916	192	0.494792	ABxBB	0.5	0.00520833
	Contig41375_965	192	0.510417	BBxAB	0.5	-0.0104167
	Contig41380_775	185	0.540541	AAxAB	0.5	-0.0405405
	Contig41386_226	192	0.473958	AAxAB	0.5	0.0260417
	Contig41392_512	192	0.484375	AAxAB	0.5	0.015625
	Contig41392_563	192	0.515625	BBxAB	0.5	-0.015625
	Contig41419_340	192	0.484375	ABxBB	0.5	0.015625
	Contig41432_439	192	0	BBxBB	0	0
	Contig41465_67	192	0.427083	AAxAB	0.5	0.0729167
	Contig41477_807	192	0.536458	BBxAB	0.5	-0.0364583
	Contig41480_55	192	0	AAxAA	0	0
	Contig41486_1041	192	1	BBxAA	1	0
	Contig41486_276	191	0.445026	BBxAB	0.5	0.0549738
	Contig41491_123	192	0.515625	ABxAB	0.5	-0.015625
	Contig41491_541	192	0.515625	ABxAB	0.5	-0.015625
	Contig41495_113	192	0.520833	BBxAB	0.5	-0.0208333
	Contig41506_543	192	0	BBxBB	0	0
	Contig41509_1076	192	0.567708	ABxBB	0.5	-0.0677083
	Contig41526_219	191	0.518325	ABxAB	0.5	-0.0183246
	Contig41526_423	192	0.515625	AAxAB	0.5	-0.015625
	Contig41527_426	192	0.432292	ABxAB	0.5	0.0677083
	Contig41556_137	192	0.505208	ABxBB	0.5	-0.00520833
	Contig41577_500	192	0	AAxAA	0	0
	Contig41578_565	192	0.53125	ABxAB	0.5	-0.03125
	Contig41583_192	192	0	BBxBB	0	0
	Contig41583_502	192	0	BBxBB	0	0
	Contig41583_778	192	0	BBxBB	0	0
	Contig41593_247	192	1	BBxAA	1	0
	Contig41611_339	192	0.489583	ABxAB	0.5	0.0104167
	Contig41624_531	191	0.513089	ABxAB	0.5	-0.013089
	Contig41628_421	192	0.479167	AAxAB	0.5	0.0208333
	Contig41628_54	192	0.479167	AAxAB	0.5	0.0208333
	Contig41634_1133	191	0.455497	ABxAA	0.5	0.0445026
	Contig41642_387	192	0.505208	ABxAA	0.5	-0.00520833
	Contig41673_542	192	0	AAxAA	0	0
	Contig41673_747	192	0.505208	BBxAB	0.5	-0.00520833
	Contig41673_944	192	0	AAxAA	0	0
	Contig41676_250	192	1	AAxBB	1	0
	Contig41676_341	191	1	BBxAA	1	0
	Contig41689_399	192	0	AAxAA	0	0
	Contig41705_560	191	0.994764	BBxAA	1	0.0052356
	Contig41722_192	191	0.413613	AAxAB	0.5	0.0863874
	Contig41731_378	192	0.494792	BBxAB	0.5	0.00520833
	Contig41734_378	192	0.515625	ABxBB	0.5	-0.015625
	Contig41749_108	191	0.497382	ABxAB	0.5	0.0026178
	Contig41761_162	192	0.484375	ABxAA	0.5	0.015625
	Contig41768_53	192	0.994792	AAxBB	1	0.00520833
	Contig41805_257	192	0.5	ABxAA	0.5	0
	Contig41812_787	192	0.427083	BBxAB	0.5	0.0729167
	Contig41822_701	192	0.515625	BBxAB	0.5	-0.015625
	Contig41827_403	192	0	AAxAA	0	0
	Contig41843_267	191	1	AAxBB	1	0
	Contig41866_155	192	0	BBxBB	0	0
	Contig41876_1142	191	0.513089	ABxAB	0.5	-0.013089
	Contig41898_129	192	0.489583	ABxBB	0.5	0.0104167
	Contig41898_187	192	0.489583	ABxAA	0.5	0.0104167
	Contig41908_1026	192	0	BBxBB	0	0
	Contig41908_426	192	0	BBxBB	0	0
	Contig41908_972	192	0.463542	AAxAB	0.5	0.0364583
	Contig41911_157	192	0.546875	AAxAB	0.5	-0.046875
	Contig41914_993	192	0.520833	ABxAB	0.5	-0.0208333
	Contig41923_183	192	1	BBxAA	1	0
	Contig41988_1024	192	0.526042	ABxAB	0.5	-0.0260417
	Contig42003_124	192	1	AAxBB	1	0
	Contig42041_592	192	0.46875	AAxAB	0.5	0.03125
	Contig42055_156	191	0.445026	ABxAB	0.5	0.0549738
	Contig42088_336	192	1	BBxAA	1	0
	Contig42090_184	192	1	AAxBB	1	0
	Contig42143_365	192	0	BBxBB	0	0
	Contig42173_322	192	0.510417	AAxAB	0.5	-0.0104167
	Contig42173_663	192	0.510417	BBxAB	0.5	-0.0104167
	Contig42173_739	192	0.510417	BBxAB	0.5	-0.0104167
	Contig42173_910	191	0.507853	AAxAB	0.5	-0.0078534
	Contig42264_381	192	0	BBxBB	0	0
	Contig42297_608	192	0.520833	ABxAB	0.5	-0.0208333
	Contig42305_198	159	0.459119	BBxAB	0.5	0.0408805
	Contig42305_549	191	0.549738	BBxAB	0.5	-0.0497382
	Contig42392_360	192	1	AAxBB	1	0
	Contig42467_146	192	0.505208	ABxBB	0.5	-0.00520833
	Contig42511_501	192	0	AAxAA	0	0
	Contig42527_160	192	0.515625	AAxAB	0.5	-0.015625
	Contig42612_193	192	0.447917	BBxAB	0.5	0.0520833
	Contig42612_261	192	0.447917	BBxAB	0.5	0.0520833
	Contig42621_351	192	0.473958	AAxAB	0.5	0.0260417
	Contig42772_104	192	0.463542	AAxAB	0.5	0.0364583
	Contig42773_220	192	0.526042	AAxAB	0.5	-0.0260417
	Contig42773_97	192	0.526042	BBxAB	0.5	-0.0260417
	Contig42783_245	192	0.494792	BBxAB	0.5	0.00520833
	Contig42819_284	186	0.489247	ABxAA	0.5	0.0107527
	Contig42828_168	191	0.497382	AAxAB	0.5	0.0026178
	Contig42858_60	192	0.442708	ABxAA	0.5	0.0572917
	Contig42863_341	192	0.598958	ABxAA	0.5	-0.0989583
	Contig42890_62	192	0.515625	ABxAB	0.5	-0.015625
	Contig42890_951	192	0.552083	BBxAB	0.5	-0.0520833
	Contig43068_248	191	1	BBxAA	1	0
	Contig43082_74	191	1	AAxBB	1	0
	Contig43089_1231	191	0.52356	BBxAB	0.5	-0.0235602
	Contig43105_506	192	0.458333	BBxAB	0.5	0.0416667
	Contig43105_662	192	0.458333	BBxAB	0.5	0.0416667
	Contig43152_403	192	0.557292	ABxNC
	Contig43177_374	192	0.458333	ABxAB	0.5	0.0416667
	Contig43201_243	191	0.575916	BBxAB	0.5	-0.0759162
	Contig43201_752	192	0	BBxBB	0	0
	Contig43207_59	191	0.492147	AAxAB	0.5	0.0078534
	Contig43216_374	190	1	BBxAA	1	0
	Contig43224_130	192	0.536458	ABxAA	0.5	-0.0364583
	Contig43226_275	192	0.421875	AAxAB	0.5	0.078125
	Contig43250_269	192	0.567708	BBxAB	0.5	-0.0677083
	Contig43255_480	192	0.520833	BBxAB	0.5	-0.0208333
	Contig43284_463	192	0.432292	BBxAB	0.5	0.0677083
	Contig43323_115	192	0.447917	AAxAB	0.5	0.0520833
	Contig43323_397	192	0.447917	BBxAB	0.5	0.0520833
	Contig43323_469	192	0.53125	ABxAB	0.5	-0.03125
	Contig43343_395	192	0.572917	AAxAB	0.5	-0.0729167
	Contig43373_119	192	0.46875	BBxAB	0.5	0.03125
	Contig43384_75	192	0.473958	BBxAB	0.5	0.0260417
	Contig43393_200	191	0.450262	AAxAB	0.5	0.0497382
	Contig43412_244	192	0.458333	ABxBB	0.5	0.0416667
	Contig43420_206	192	1	AAxBB	1	0
	Contig43420_336	191	1	AAxBB	1	0
	Contig43421_376	189	0	AAxAA	0	0
	Contig43438_163	192	0.567708	BBxAB	0.5	-0.0677083
	Contig43439_200	192	0.479167	AAxAB	0.5	0.0208333
	Contig43447_129	192	0.557292	BBxAB	0.5	-0.0572917
	Contig43492_900	192	0	AAxAA	0	0
	Contig43510_481	192	0.541667	BBxAB	0.5	-0.0416667
	Contig43514_334	192	1	BBxAA	1	0
	Contig43514_387	192	1	AAxBB	1	0
	Contig43514_444	189	1	BBxAA	1	0
	Contig43525_126	191	0.528796	AAxAB	0.5	-0.0287958
	Contig43527_131	192	0.442708	AAxAB	0.5	0.0572917
	Contig43564_779	192	0	BBxBB	0	0
	Contig43565_523	192	0.479167	BBxAB	0.5	0.0208333
	Contig43579_103	190	0.568421	AAxAB	0.5	-0.0684211
	Contig43580_381	191	0.471204	ABxAB	0.5	0.0287958
	Contig43581_160	192	0.526042	AAxAB	0.5	-0.0260417
	Contig43589_134	192	0.484375	ABxAB	0.5	0.015625
	Contig43590_190	192	0.510417	BBxAB	0.5	-0.0104167
	Contig43591_94	190	0.494737	ABxAB	0.5	0.00526316
	Contig43599_361	192	0.484375	BBxAB	0.5	0.015625
	Contig43617_133	192	0.46875	ABxAA	0.5	0.03125
	Contig43632_941	192	0.46875	ABxAA	0.5	0.03125
	Contig43634_131	181	0	NCxBB
	Contig43635_374	192	0.473958	ABxAB	0.5	0.0260417
	Contig43646_131	192	0.520833	ABxAB	0.5	-0.0208333
	Contig43664_107	192	0	BBxBB	0	0
	Contig43670_280	192	0	AAxAA	0	0
	Contig43722_207	192	0.416667	BBxAB	0.5	0.0833333
	Contig43731_63	188	0.765957	NCxAB
	Contig43732_192	189	0.481481	AAxAB	0.5	0.0185185
	Contig43735_65	190	0.505263	ABxAB	0.5	-0.00526316
	Contig43765_217	192	0	BBxBB	0	0
	Contig43765_546	192	0	AAxAA	0	0
	Contig43765_828	192	0.453125	AAxAB	0.5	0.046875
	Contig43784_72	192	0.526042	AAxAB	0.5	-0.0260417
	Contig43816_303	192	0.505208	AAxAB	0.5	-0.00520833
	Contig43833_176	192	1	BBxAA	1	0
	Contig43847_241	192	0.994792	AAxBB	1	0.00520833
	Contig43855_286	192	0.479167	AAxAB	0.5	0.0208333
	Contig43878_132	192	0.479167	ABxAB	0.5	0.0208333
	Contig43878_494	192	0	BBxBB	0	0
	Contig43911_479	192	0.484375	ABxAB	0.5	0.015625
	Contig43953_252	192	0.473958	BBxAB	0.5	0.0260417
	Contig43967_380	192	0	BBxBB	0	0
	Contig43967_437	190	0.468421	ABxAB	0.5	0.0315789
	Contig43968_560	172	0.447674	AAxAB	0.5	0.0523256
	Contig43977_211	192	0.510417	AAxAB	0.5	-0.0104167
	Contig43999_348	192	0.567708	BBxAB	0.5	-0.0677083
	Contig44142_65	192	0.473958	ABxAB	0.5	0.0260417
	Contig44150_175	192	1	BBxAA	1	0
	Contig44212_185	192	1	BBxAA	1	0
	Contig44218_62	192	0.510417	AAxAB	0.5	-0.0104167
	Contig44219_265	192	0	AAxAA	0	0
	Contig44219_328	192	0.578125	BBxAB	0.5	-0.078125
	Contig44231_275	192	0	BBxBB	0	0
	Contig44237_142	192	0	AAxAA	0	0
	Contig44246_251	191	0.47644	BBxAB	0.5	0.0235602
	Contig44252_226	192	0	BBxBB	0	0
	Contig44323_101	192	0.494792	BBxAB	0.5	0.00520833
	Contig44333_81	192	0	BBxBB	0	0
	Contig44334_547	192	0	AAxAA	0	0
	Contig44376_170	192	0	BBxBB	0	0
	Contig44418_137	192	0.546875	BBxAB	0.5	-0.046875
	Contig44431_635	192	0	BBxBB	0	0
	Contig44453_72	192	0.479167	BBxAB	0.5	0.0208333
	Contig44495_67	192	0.520833	ABxAB	0.5	-0.0208333
	Contig44529_62	191	1	AAxBB	1	0
	Contig44575_204	189	0.52381	ABxAB	0.5	-0.0238095
	Contig44657_414	192	0.557292	BBxAB	0.5	-0.0572917
	Contig44688_234	192	0	AAxAA	0	0
	Contig44708_188	192	0.53125	ABxAA	0.5	-0.03125
	Contig44774_111	192	0.526042	ABxBB	0.5	-0.0260417
	Contig44794_71	191	0.507853	BBxAB	0.5	-0.0078534
	Contig44836_203	192	0.541667	AAxAB	0.5	-0.0416667
	Contig44843_182	192	0.46875	BBxAB	0.5	0.03125
	Contig44843_260	192	0.46875	BBxAB	0.5	0.03125
	Contig44858_403	192	0.572917	AAxAB	0.5	-0.0729167
	Contig44858_472	191	0.570681	AAxAB	0.5	-0.0706806
	Contig44867_160	189	1	BBxAA	1	0
	Contig44885_115	192	0	BBxBB	0	0
	Contig44939_702	192	0.515625	AAxAB	0.5	-0.015625
	Contig44939_765	192	0.515625	AAxAB	0.5	-0.015625
	Contig44943_131	191	0.445026	BBxAB	0.5	0.0549738
	Contig44997_142	192	0.432292	BBxAB	0.5	0.0677083
	Contig45122_256	192	0.46875	BBxAB	0.5	0.03125
	Contig45130_246	192	0	NCxAA
	Contig45159_223	192	0.479167	AAxAB	0.5	0.0208333
	Contig45165_140	192	0	BBxBB	0	0
	Contig45165_199	192	0.494792	BBxAB	0.5	0.00520833
	Contig45179_180	191	0.439791	BBxAB	0.5	0.0602094
	Contig45252_163	192	0.489583	AAxAB	0.5	0.0104167
	Contig45283_162	166	1	BBxAA	1	0
	Contig45313_289	191	0.492147	ABxAB	0.5	0.0078534
	Contig45341_171	192	0.494792	ABxBB	0.5	0.00520833
	Contig45469_388	191	0.47644	BBxAB	0.5	0.0235602
	Contig45474_58	191	0.518325	BBxAB	0.5	-0.0183246
	Contig45560_74	175	0.468571	AAxAB	0.5	0.0314286
	Contig45583_106	192	0.484375	BBxAB	0.5	0.015625
	Contig45697_113	192	0.578125	BBxAB	0.5	-0.078125
	Contig45746_246	192	0.515625	AAxAB	0.5	-0.015625
	Contig45868_182	192	0.453125	ABxAB	0.5	0.046875
	Contig45910_227	192	0.510417	BBxAB	0.5	-0.0104167
	Contig45927_259	192	0.505208	AAxAB	0.5	-0.00520833
	Contig45942_91	192	0.473958	ABxAB	0.5	0.0260417
	Contig46136_259	192	0.588542	BBxAB	0.5	-0.0885417
	Contig46179_141	192	0.53125	AAxAB	0.5	-0.03125
	Contig46343_185	192	0.505208	BBxAB	0.5	-0.00520833
	Contig46444_157	192	0	BBxBB	0	0
	Contig46957_258	192	0.463542	BBxAB	0.5	0.0364583
	Contig47046_188	192	0.473958	ABxAB	0.5	0.0260417
	Contig47071_67	192	0.458333	ABxAB	0.5	0.0416667
	Contig47183_131	192	0.494792	AAxAB	0.5	0.00520833
	Contig48165_189	191	0.492147	ABxBB	0.5	0.0078534
	Contig48188_148	192	0.442708	ABxAA	0.5	0.0572917
	Contig48242_205	192	0.479167	ABxAB	0.5	0.0208333
	Contig48249_226	192	0.4375	ABxBB	0.5	0.0625
	Contig48250_90	192	0.541667	ABxAB	0.5	-0.0416667
	Contig48300_275	192	0.416667	BBxAB	0.5	0.0833333
	Contig48301_147	191	0.560209	BBxAB	0.5	-0.0602094
	Contig48323_140	192	0.526042	ABxAB	0.5	-0.0260417
	Contig48400_113	192	0.484375	BBxAB	0.5	0.015625
	Contig49734_583	191	1	BBxAA	1	0
	Contig49739_62	191	0.507853	ABxBB	0.5	-0.0078534
	Contig49742_1055	192	0	AAxAA	0	0
	Contig49747_1135	192	0.473958	ABxAA	0.5	0.0260417
	Contig49750_1137	192	0.479167	AAxAB	0.5	0.0208333
	Contig49750_1488	192	0.479167	AAxAB	0.5	0.0208333
	Contig49750_636	192	0.479167	AAxAB	0.5	0.0208333
	Contig49750_873	192	0.479167	AAxAB	0.5	0.0208333
	Contig49752_380	192	0.494792	ABxBB	0.5	0.00520833
	Contig49752_534	192	0	AAxAA	0	0
	Contig49756_1175	192	0	BBxBB	0	0
	Contig49756_229	192	0.494792	ABxBB	0.5	0.00520833
	Contig49756_548	192	0	AAxAA	0	0
	Contig49757_111	192	0.515625	BBxAB	0.5	-0.015625
	Contig49758_473	192	0.473958	ABxAA	0.5	0.0260417
	Contig49762_727	192	0.380208	ABxAA	0.5	0.119792
	Contig49762_919	192	0.380208	ABxBB	0.5	0.119792
	Contig49770_440	192	0	AAxAA	0	0
	Contig49770_557	192	0	BBxBB	0	0
	Contig49774_252	192	0.494792	ABxAA	0.5	0.00520833
	Contig49774_813	192	0.494792	ABxAA	0.5	0.00520833
	Contig49775_1417	192	0	BBxBB	0	0
	Contig49776_700	192	0	BBxBB	0	0
	Contig49778_1114	192	0.567708	AAxAB	0.5	-0.0677083
	Contig49778_117	192	0.494792	ABxAA	0.5	0.00520833
	Contig49778_481	192	0	BBxBB	0	0
	Contig49778_820	188	0.484043	ABxAA	0.5	0.0159574
	Contig49782_1370	192	1	AAxBB	1	0
	Contig49782_332	192	0.541667	AAxAB	0.5	-0.0416667
	Contig49782_410	191	1	BBxAA	1	0
	Contig49786_198	192	0	AAxAA	0	0
	Contig49789_1300	192	1	AAxBB	1	0
	Contig49793_367	192	0	BBxBB	0	0
	Contig49793_571	191	0.623037	ABxAA	0.5	-0.123037
	Contig49796_237	192	0.479167	AAxAB	0.5	0.0208333
	Contig49797_587	192	0.578125	AAxAB	0.5	-0.078125
	Contig49797_645	192	0.520833	ABxAB	0.5	-0.0208333
	Contig49802_385	192	0.494792	ABxBB	0.5	0.00520833
	Contig49802_602	192	0.494792	ABxBB	0.5	0.00520833
	Contig49805_127	192	0.489583	ABxAA	0.5	0.0104167
	Contig49805_880	192	0	AAxAA	0	0
	Contig49806_3467	192	0	AAxAA	0	0
	Contig49806_4538	192	0.380208	ABxAA	0.5	0.119792
	Contig49806_4757	191	0.376963	ABxBB	0.5	0.123037
	Contig49806_5443	192	1	BBxAB	0.5	-0.5
	Contig49806_5860	192	0	BBxBB	0	0
	Contig49806_6835	192	0.625	ABxAA	0.5	-0.125
	Contig49810_1813	192	0.5	ABxBB	0.5	0
	Contig49823_437	192	0.520833	ABxAA	0.5	-0.0208333
	Contig49825_153	192	0.536458	ABxAB	0.5	-0.0364583
	Contig49835_634	192	0	BBxBB	0	0
	Contig49840_962	192	0.473958	ABxAA	0.5	0.0260417
	Contig49842_598	192	0.489583	ABxAA	0.5	0.0104167
	Contig49851_153	192	0.479167	ABxBB	0.5	0.0208333
	Contig49851_748	192	0.994792	AAxBB	1	0.00520833
	Contig49856_837	192	0	BBxBB	0	0
	Contig49859_176	192	0	BBxBB	0	0
	Contig49862_357	192	0.453125	AAxAB	0.5	0.046875
	Contig49866_703	192	0	BBxBB	0	0
	Contig49868_1365	190	1	AAxBB	1	0
	Contig49869_149	192	0.557292	ABxAA	0.5	-0.0572917
	Contig49870_660	192	0	AAxAA	0	0
	Contig49873_113	192	0.489583	ABxBB	0.5	0.0104167
	Contig49873_302	192	0.489583	ABxAA	0.5	0.0104167
	Contig49874_333	192	0	BBxBB	0	0
	Contig49876_1259	192	0.729167	ABxAB	0.5	-0.229167
	Contig49880_1051	192	0.479167	ABxAB	0.5	0.0208333
	Contig49887_126	192	0.994792	BBxAA	1	0.00520833
	Contig49888_380	192	0	BBxBB	0	0
	Contig49898_259	192	0.447917	AAxAB	0.5	0.0520833
	Contig49901_2033	191	1	AAxBB	1	0
	Contig49901_310	192	0	AAxAA	0	0
	Contig49904_88	191	0.534031	ABxBB	0.5	-0.0340314
	Contig49914_1482	192	0	BBxBB	0	0
	Contig49914_410	191	0.486911	AAxAB	0.5	0.013089
	Contig49914_600	192	0	BBxBB	0	0
	Contig49916_445	192	0.505208	ABxAB	0.5	-0.00520833
	Contig49916_873	192	0.505208	ABxAB	0.5	-0.00520833
	Contig49919_457	192	0.484375	ABxBB	0.5	0.015625
	Contig49919_569	192	0.484375	ABxBB	0.5	0.015625
	Contig49928_1399	192	0.541667	ABxAB	0.5	-0.0416667
	Contig49942_141	192	0	BBxBB	0	0
	Contig49944_954	191	0.460733	ABxAA	0.5	0.039267
	Contig49946_105	191	0.465969	BBxAB	0.5	0.0340314
	Contig49948_565	192	0.520833	ABxAB	0.5	-0.0208333
	Contig49949_749	192	0.479167	AAxAB	0.5	0.0208333
	Contig49956_818	192	0.505208	ABxAA	0.5	-0.00520833
	Contig49999_477	192	0.463542	ABxAA	0.5	0.0364583
	Contig50002_557	192	0.526042	AAxAB	0.5	-0.0260417
	Contig50015_230	192	0	AAxAA	0	0
	Contig50036_1311	191	0.492147	ABxBB	0.5	0.0078534
	Contig50066_897	192	0.494792	ABxBB	0.5	0.00520833
	Contig50074_714	192	0.494792	ABxAB	0.5	0.00520833
	Contig50100_294	192	0.510417	ABxBB	0.5	-0.0104167
	Contig50104_1149	192	0	BBxBB	0	0
	Contig50104_534	192	0.380208	ABxBB	0.5	0.119792
	Contig50112_300	192	0.526042	ABxAA	0.5	-0.0260417
	Contig50116_1203	192	0.541667	BBxAB	0.5	-0.0416667
	Contig50116_810	192	0.541667	BBxAB	0.5	-0.0416667
	Contig50116_879	192	0.541667	BBxAB	0.5	-0.0416667
	Contig50117_58	192	0.458333	BBxAB	0.5	0.0416667
	Contig50117_598	192	0.458333	AAxAB	0.5	0.0416667
	Contig50117_799	192	0.458333	BBxAB	0.5	0.0416667
	Contig50132_160	192	0.479167	BBxAB	0.5	0.0208333
	Contig50137_116	192	0	AAxAA	0	0
	Contig50140_1046	192	0	BBxBB	0	0
	Contig50140_984	192	0	BBxBB	0	0
	Contig50142_122	192	1	BBxAA	1	0
	Contig50142_1244	192	1	BBxAA	1	0
	Contig50143_1456	192	0	AAxAA	0	0
	Contig50143_2009	192	0.494792	ABxBB	0.5	0.00520833
	Contig50144_1352	192	0.536458	BBxAB	0.5	-0.0364583
	Contig50151_570	191	1	AAxBB	1	0
	Contig50164_1390	192	0	BBxBB	0	0
	Contig50164_1673	192	0.526042	ABxAB	0.5	-0.0260417
	Contig50164_349	192	0	BBxBB	0	0
	Contig50164_490	192	0.515625	BBxAB	0.5	-0.015625
	Contig50167_374	192	1	AAxBB	1	0
	Contig50168_582	190	0.457895	ABxAB	0.5	0.0421053
	Contig50174_441	192	0.442708	ABxAB	0.5	0.0572917
	Contig50180_1159	192	0.588542	BBxAB	0.5	-0.0885417
	Contig50192_382	192	0	BBxBB	0	0
	Contig50192_660	192	0.520833	ABxAB	0.5	-0.0208333
	Contig50193_695	190	0.557895	AAxAB	0.5	-0.0578947
	Contig50199_360	192	0.583333	BBxAB	0.5	-0.0833333
	Contig50202_631	192	0.536458	BBxAB	0.5	-0.0364583
	Contig50223_440	192	0.375	ABxAA	0.5	0.125
	Contig50225_614	192	0.510417	BBxAB	0.5	-0.0104167
	Contig50232_160	192	0	BBxBB	0	0
	Contig50237_238	192	0	AAxAA	0	0
	Contig50238_322	192	0.479167	AAxAB	0.5	0.0208333
	Contig50238_784	192	0.479167	AAxAB	0.5	0.0208333
	Contig50239_181	192	0	BBxBB	0	0
	Contig50243_234	192	0	BBxBB	0	0
	Contig50243_891	191	1	BBxAA	1	0
	Contig50246_708	192	0.546875	ABxAB	0.5	-0.046875
	Contig50248_707	192	0.4375	BBxAB	0.5	0.0625
	Contig50252_89	190	0	BBxBB	0	0
	Contig50252_939	192	0	BBxBB	0	0
	Contig50263_143	191	0.471204	ABxAB	0.5	0.0287958
	Contig50263_545	192	0	BBxBB	0	0
	Contig50263_920	192	0	BBxBB	0	0
	Contig50264_1001	192	0.489583	BBxAB	0.5	0.0104167
	Contig50265_195	192	0.994792	BBxAA	1	0.00520833
	Contig50292_267	192	0	BBxBB	0	0
	Contig50300_331	192	0.567708	BBxAB	0.5	-0.0677083
	Contig50300_592	192	0.567708	AAxAB	0.5	-0.0677083
	Contig50306_658	192	0.557292	ABxBB	0.5	-0.0572917
	Contig50306_961	192	0.557292	ABxBB	0.5	-0.0572917
	Contig50307_380	192	0.484375	ABxAB	0.5	0.015625
	Contig50316_314	185	0.486486	ABxBB	0.5	0.0135135
	Contig50337_1163	192	0.536458	AAxAB	0.5	-0.0364583
	Contig50337_227	192	0.463542	AAxAB	0.5	0.0364583
	Contig50341_201	192	0.515625	AAxAB	0.5	-0.015625
	Contig50341_348	192	0	AAxAA	0	0
	Contig50345_244	192	0.520833	ABxAB	0.5	-0.0208333
	Contig50345_596	192	0.520833	ABxAB	0.5	-0.0208333
	Contig50349_948	192	0.520833	ABxAB	0.5	-0.0208333
	Contig50350_253	192	0	AAxAA	0	0
	Contig50354_668	191	1	AAxBB	1	0
	Contig50354_857	192	0	BBxBB	0	0
	Contig50354_941	191	1	BBxAA	1	0
	Contig50378_607	192	0.526042	ABxAB	0.5	-0.0260417
	Contig50380_776	192	0.4375	AAxAB	0.5	0.0625
	Contig50380_901	192	0.515625	ABxAB	0.5	-0.015625
	Contig50387_115	192	0.46875	ABxAB	0.5	0.03125
	Contig50387_352	192	0	AAxAA	0	0
	Contig50389_346	190	0.463158	ABxBB	0.5	0.0368421
	Contig50418_861	192	0.578125	AAxAB	0.5	-0.078125
	Contig50419_56	192	0	AAxAA	0	0
	Contig50421_402	192	0.473958	ABxAB	0.5	0.0260417
	Contig50426_364	192	0	BBxBB	0	0
	Contig50432_1130	191	0.539267	ABxAB	0.5	-0.039267
	Contig50435_291	192	0	BBxBB	0	0
	Contig50435_353	192	0	AAxAA	0	0
	Contig50461_209	192	0	AAxAA	0	0
	Contig50462_156	192	0.479167	BBxAB	0.5	0.0208333
	Contig50462_603	192	0.479167	AAxAB	0.5	0.0208333
	Contig50477_827	191	0.481675	BBxAB	0.5	0.0183246
	Contig50482_1309	192	0.427083	BBxAB	0.5	0.0729167
	Contig50497_423	192	0	BBxBB	0	0
	Contig50500_372	192	0.583333	BBxAB	0.5	-0.0833333
	Contig50508_365	192	0.520833	ABxAB	0.5	-0.0208333
	Contig50520_221	192	0	BBxBB	0	0
	Contig50530_400	192	0.5	ABxBB	0.5	0
	Contig50530_772	192	0.526042	ABxAB	0.5	-0.0260417
	Contig50533_417	192	0	BBxBB	0	0
	Contig50533_810	192	0.494792	AAxAB	0.5	0.00520833
	Contig50541_312	192	0.505208	ABxAB	0.5	-0.00520833
	Contig50545_614	192	1	BBxAA	1	0
	Contig50545_689	192	0.510417	ABxBB	0.5	-0.0104167
	Contig50556_363	192	0.520833	BBxAB	0.5	-0.0208333
	Contig50565_602	192	0.520833	AAxAB	0.5	-0.0208333
	Contig50568_677	192	0.510417	AAxAB	0.5	-0.0104167
	Contig50591_232	192	0.546875	AAxAB	0.5	-0.046875
	Contig50597_357	191	1	BBxAA	1	0
	Contig50609_144	192	1	BBxAA	1	0
	Contig50616_255	192	0.484375	AAxAB	0.5	0.015625
	Contig50617_428	192	0.526042	AAxAB	0.5	-0.0260417
	Contig50622_725	191	1	AAxBB	1	0
	Contig50654_356	192	0.526042	AAxAB	0.5	-0.0260417
	Contig50656_189	192	0.546875	AAxAB	0.5	-0.046875
	Contig50674_187	192	0.479167	AAxAB	0.5	0.0208333
	Contig50681_408	192	0	AAxAA	0	0
	Contig50706_721	186	0.483871	AAxAB	0.5	0.016129
	Contig50717_140	192	0	BBxBB	0	0
	Contig50733_371	192	0.489583	ABxBB	0.5	0.0104167
	Contig50733_452	192	0.489583	ABxBB	0.5	0.0104167
	Contig50733_606	191	0.486911	ABxBB	0.5	0.013089
	Contig50762_431	192	0.473958	ABxBB	0.5	0.0260417
	Contig50769_158	192	1	AAxBB	1	0
	Contig50786_321	192	0	AAxAA	0	0
	Contig50805_360	192	0.479167	ABxAB	0.5	0.0208333
	Contig50822_184	191	0.507853	BBxAB	0.5	-0.0078534
	Contig50831_608	192	0	AAxAA	0	0
	Contig50861_245	192	0.463542	BBxAB	0.5	0.0364583
	Contig50874_56	191	0.424084	AAxAB	0.5	0.0759162
	Contig50884_185	192	0.541667	ABxAB	0.5	-0.0416667
	Contig50893_653	192	0.494792	ABxAA	0.5	0.00520833
	Contig50910_2320	185	0.47027	ABxAB	0.5	0.0297297
	Contig50910_523	191	0.450262	ABxAB	0.5	0.0497382
	Contig50914_597	190	0.542105	ABxAA	0.5	-0.0421053
	Contig50985_406	192	0	AAxAA	0	0
	Contig51006_260	192	0.453125	ABxAA	0.5	0.046875
	Contig51025_543	109	0	BBxBB	0	0
	Contig51033_914	192	0.515625	BBxAB	0.5	-0.015625
	Contig51051_736	192	0.505208	ABxBB	0.5	-0.00520833
	Contig51067_277	191	0.408377	ABxAA	0.5	0.091623
	Contig51099_472	192	0.453125	AAxAB	0.5	0.046875
	Contig51109_462	192	0.546875	ABxBB	0.5	-0.046875
	Contig51109_546	192	1	AAxBB	1	0
	Contig51110_203	192	0.479167	BBxAB	0.5	0.0208333
	Contig51136_221	192	0.536458	ABxBB	0.5	-0.0364583
	Contig51146_376	190	0.521053	ABxAB	0.5	-0.0210526
	Contig51146_487	192	0.526042	ABxAB	0.5	-0.0260417
	Contig51168_129	192	0.463542	ABxBB	0.5	0.0364583
	Contig51271_331	192	0.432292	BBxAB	0.5	0.0677083
	Contig51486_259	191	1	BBxAA	1	0
	Contig51486_313	192	0.453125	ABxBB	0.5	0.046875
	Contig51494_717	191	0.455497	ABxAB	0.5	0.0445026
	Contig51495_814	192	0.494792	ABxBB	0.5	0.00520833
	Contig51515_110	192	0.510417	AAxAB	0.5	-0.0104167
	Contig51515_343	192	0.510417	BBxAB	0.5	-0.0104167
	Contig51530_121	159	0.36478	BBxAB	0.5	0.13522
	Contig51537_378	191	0.481675	BBxAB	0.5	0.0183246
	Contig51558_101	191	0.47644	ABxAB	0.5	0.0235602
	Contig51558_216	192	0.479167	ABxAB	0.5	0.0208333
	Contig51558_290	192	0.479167	ABxAB	0.5	0.0208333
	Contig51568_243	192	0.520833	AAxAB	0.5	-0.0208333
	Contig51574_611	192	0.53125	BBxAB	0.5	-0.03125
	Contig51645_531	192	0.541667	AAxAB	0.5	-0.0416667
	Contig51645_655	192	0.541667	BBxAB	0.5	-0.0416667
	Contig51756_165	192	0	BBxBB	0	0
	Contig51758_56	192	0.557292	BBxAB	0.5	-0.0572917
	Contig51770_340	192	0.536458	ABxAB	0.5	-0.0364583
	Contig51806_69	192	0	BBxBB	0	0
	Contig51833_269	192	0	AAxAA	0	0
	Contig51838_436	192	0	BBxBB	0	0
	Contig51841_141	191	1	AAxBB	1	0
	Contig51842_517	192	0.526042	ABxAB	0.5	-0.0260417
	Contig51844_354	181	0.508287	ABxAB	0.5	-0.00828729
	Contig51849_164	191	0.502618	ABxAB	0.5	-0.0026178
	Contig51855_476	192	0.53125	ABxAB	0.5	-0.03125
	Contig51872_230	192	0.510417	BBxAB	0.5	-0.0104167
	Contig51876_313	192	0.505208	ABxAB	0.5	-0.00520833
	Contig51901_213	192	0.447917	BBxAB	0.5	0.0520833
	Contig51913_371	192	0.453125	ABxBB	0.5	0.046875
	Contig51950_213	192	0.46875	BBxAB	0.5	0.03125
	Contig51969_109	192	0.515625	BBxAB	0.5	-0.015625
	Contig51978_819	192	0.463542	AAxAB	0.5	0.0364583
	Contig52002_356	191	0.439791	BBxAB	0.5	0.0602094
	Contig52015_412	192	0.484375	ABxAB	0.5	0.015625
	Contig52015_565	188	0.484043	ABxAB	0.5	0.0159574
	Contig52023_184	192	0.473958	AAxAB	0.5	0.0260417
	Contig52026_286	192	0.520833	ABxAB	0.5	-0.0208333
	Contig52042_923	192	0.557292	ABxAA	0.5	-0.0572917
	Contig52055_519	190	0.494737	BBxAB	0.5	0.00526316
	Contig52065_552	191	0.502618	AAxAB	0.5	-0.0026178
	Contig52098_89	192	0.546875	AAxAB	0.5	-0.046875
	Contig52138_69	191	0.497382	ABxBB	0.5	0.0026178
	Contig52209_230	192	0.5625	BBxAB	0.5	-0.0625
	Contig52215_77	191	0.450262	ABxAB	0.5	0.0497382
	Contig52274_104	192	0.463542	BBxAB	0.5	0.0364583
	Contig52274_180	192	0.489583	ABxBB	0.5	0.0104167
	Contig52282_273	192	0.552083	ABxAA	0.5	-0.0520833
	Contig52297_289	104	0	NCxAA
	Contig52300_105	192	0.567708	BBxAB	0.5	-0.0677083
	Contig52321_147	192	0.458333	ABxAB	0.5	0.0416667
	Contig52329_69	192	0.46875	AAxAB	0.5	0.03125
	Contig52385_276	192	0.432292	BBxAB	0.5	0.0677083
	Contig52407_194	192	0.421875	BBxAB	0.5	0.078125
	Contig52453_587	191	0.623037	ABxBB	0.5	-0.123037
	Contig52466_173	192	0.510417	BBxAB	0.5	-0.0104167
	Contig52497_155	192	0	BBxBB	0	0
	Contig52538_150	192	0.46875	AAxAB	0.5	0.03125
	Contig52542_269	192	0.510417	BBxAB	0.5	-0.0104167
	Contig52543_77	190	0.568421	AAxAB	0.5	-0.0684211
	Contig52588_236	192	1	AAxBB	1	0
	Contig52646_127	192	0	AAxAA	0	0
	Contig52677_150	192	1	AAxBB	1	0
	Contig52683_183	192	0.546875	BBxAB	0.5	-0.046875
	Contig52691_55	192	0	BBxBB	0	0
	Contig52707_57	192	0.46875	AAxAB	0.5	0.03125
	Contig52807_260	192	0.515625	ABxAB	0.5	-0.015625
	Contig52864_272	192	0.505208	ABxAA	0.5	-0.00520833
	Contig52889_147	192	0	NCxAA
	Contig52919_248	192	0.557292	ABxBB	0.5	-0.0572917
	Contig52919_94	192	0.557292	ABxAA	0.5	-0.0572917
	Contig52921_197	192	0	BBxBB	0	0
	Contig52930_76	191	0.565445	AAxAB	0.5	-0.065445
	Contig52977_51	192	0.505208	BBxAB	0.5	-0.00520833
	Contig52984_139	192	0.46875	BBxAB	0.5	0.03125
	Contig53033_144	192	0	BBxBB	0	0
	Contig53037_356	192	0.479167	AAxAB	0.5	0.0208333
	Contig53227_286	192	0.526042	ABxBB	0.5	-0.0260417
	Contig53271_67	192	0.473958	BBxAB	0.5	0.0260417
	Contig53284_164	192	1	BBxAA	1	0
	Contig53366_177	192	0.421875	AAxAB	0.5	0.078125
	Contig53935_301	192	0.53125	ABxBB	0.5	-0.03125
	Contig54051_150	192	0.546875	BBxAB	0.5	-0.046875
	Contig54379_73	192	0.505208	ABxAB	0.5	-0.00520833
	Contig54854_132	192	0.536458	BBxAB	0.5	-0.0364583
	Contig54894_619	192	0.458333	ABxBB	0.5	0.0416667
	Contig6413_1014	192	0	BBxBB	0	0
	Contig6413_393	192	0	BBxBB	0	0
	Contig6413_939	192	0	BBxBB	0	0
	Contig6426_840	192	0.494792	ABxBB	0.5	0.00520833
	Contig6435_1039	192	0	AAxAA	0	0
	Contig6438_332	191	0.554974	ABxBB	0.5	-0.0549738
	Contig6444_160	191	0.544503	BBxAB	0.5	-0.0445026
	Contig6444_613	192	0.546875	AAxAB	0.5	-0.046875
	Contig6450_1317	192	0.557292	ABxAA	0.5	-0.0572917
	Contig6450_965	192	0.557292	ABxAA	0.5	-0.0572917
	Contig6456_808	192	1	AAxBB	1	0
	Contig6468_77	192	0.526042	AAxAB	0.5	-0.0260417
	Contig6469_2463	191	0.518325	ABxAB	0.5	-0.0183246
	Contig6469_2769	192	0.520833	ABxAB	0.5	-0.0208333
	Contig6469_301	192	0.520833	ABxAB	0.5	-0.0208333
	Contig6469_392	192	0.520833	ABxAB	0.5	-0.0208333
	Contig6472_605	192	0	AAxAA	0	0
	Contig6473_1098	190	0.542105	ABxAA	0.5	-0.0421053
	Contig6478_1256	192	0	AAxAA	0	0
	Contig6478_1313	191	0.471204	ABxAA	0.5	0.0287958
	Contig6485_901	192	0.463542	BBxAB	0.5	0.0364583
	Contig6488_1005	192	0.505208	ABxAA	0.5	-0.00520833
	Contig6496_869	191	0.518325	ABxAA	0.5	-0.0183246
	Contig6501_1544	192	0.510417	BBxAB	0.5	-0.0104167
	Contig6510_225	192	0	BBxBB	0	0
	Contig6510_597	192	0	BBxBB	0	0
	Contig6512_690	192	0	BBxBB	0	0
	Contig6514_1897	192	1	BBxAA	1	0
	Contig6514_2036	192	1	BBxAA	1	0
	Contig6520_1253	191	1	BBxAA	1	0
	Contig6526_161	192	0.536458	BBxAB	0.5	-0.0364583
	Contig6532_1130	192	1	BBxAA	1	0
	Contig6533_1436	192	0.46875	ABxAA	0.5	0.03125
	Contig6538_714	191	1	BBxAA	1	0
	Contig6553_1051	192	0.494792	ABxAA	0.5	0.00520833
	Contig6557_717	191	1	BBxAA	1	0
	Contig6559_334	192	1	AAxBB	1	0
	Contig6559_400	191	1	AAxBB	1	0
	Contig6572_1279	192	0	AAxAA	0	0
	Contig6572_754	192	0	AAxAA	0	0
	Contig6579_163	190	0.373684	ABxBB	0.5	0.126316
	Contig6581_1344	192	0	AAxAA	0	0
	Contig6586_718	192	0.463542	ABxBB	0.5	0.0364583
	Contig6590_217	191	0.507853	BBxAB	0.5	-0.0078534
	Contig6595_885	192	0.630208	ABxAA	0.5	-0.130208
	Contig6608_1051	192	1	AAxBB	1	0
	Contig6619_1525	192	0.494792	AAxAB	0.5	0.00520833
	Contig6619_483	192	0.494792	BBxAB	0.5	0.00520833
	Contig6632_1518	170	0.464706	ABxAA	0.5	0.0352941
	Contig6632_1814	192	1	BBxAA	1	0
	Contig6632_2124	192	0	AAxAA	0	0
	Contig6632_2269	192	1	BBxAA	1	0
	Contig6638_1906	191	0.554974	ABxBB	0.5	-0.0549738
	Contig6648_2416	192	0.494792	ABxBB	0.5	0.00520833
	Contig6650_1136	191	0.460733	ABxBB	0.5	0.039267
	Contig6651_107	192	0.515625	ABxAB	0.5	-0.015625
	Contig6658_272	192	0.453125	ABxAA	0.5	0.046875
	Contig6666_679	192	0	AAxAA	0	0
	Contig6680_1186	192	0.552083	ABxAA	0.5	-0.0520833
	Contig6680_1249	192	0.552083	ABxAA	0.5	-0.0520833
	Contig6680_451	192	0.552083	ABxAA	0.5	-0.0520833
	Contig6680_529	192	0	BBxBB	0	0
	Contig6680_580	192	0.552083	ABxAA	0.5	-0.0520833
	Contig6680_788	192	0.552083	ABxBB	0.5	-0.0520833
	Contig6682_3825	192	0.473958	BBxAB	0.5	0.0260417
	Contig6682_5408	192	0.473958	BBxAB	0.5	0.0260417
	Contig6685_1149	192	0	BBxBB	0	0
	Contig6685_405	159	0.377358	ABxNC
	Contig6685_702	192	0	AAxAA	0	0
	Contig6692_497	192	0	BBxBB	0	0
	Contig6693_286	192	0	BBxBB	0	0
	Contig6693_772	192	0	AAxAA	0	0
	Contig6694_299	192	0.479167	AAxAB	0.5	0.0208333
	Contig6694_449	192	0.479167	BBxAB	0.5	0.0208333
	Contig6698_720	192	0.473958	ABxAA	0.5	0.0260417
	Contig6701_731	191	0.575916	BBxAB	0.5	-0.0759162
	Contig6707_807	192	0.489583	ABxBB	0.5	0.0104167
	Contig6714_306	192	0.630208	ABxAA	0.5	-0.130208
	Contig6714_427	192	0.630208	ABxBB	0.5	-0.130208
	Contig6714_511	192	0.630208	ABxBB	0.5	-0.130208
	Contig6722_681	192	0	AAxAA	0	0
	Contig6725_106	192	0.53125	ABxAA	0.5	-0.03125
	Contig6725_485	192	0	BBxBB	0	0
	Contig6725_611	192	0	BBxBB	0	0
	Contig6738_238	192	0.510417	AAxAB	0.5	-0.0104167
	Contig6740_1395	192	0.510417	ABxAA	0.5	-0.0104167
	Contig6740_966	192	1	BBxAA	1	0
	Contig6744_417	192	1	AAxBB	1	0
	Contig6744_927	192	1	AAxBB	1	0
	Contig6751_1046	192	0	BBxBB	0	0
	Contig6751_1952	192	0.369792	ABxAA	0.5	0.130208
	Contig6762_1533	192	0.442708	ABxAA	0.5	0.0572917
	Contig6788_179	192	0	BBxBB	0	0
	Contig6789_128	192	0.46875	ABxBB	0.5	0.03125
	Contig6790_191	192	0	BBxBB	0	0
	Contig6797_1542	192	0.520833	ABxAA	0.5	-0.0208333
	Contig6800_583	192	0.505208	BBxAB	0.5	-0.00520833
	Contig6813_1256	192	0	AAxAA	0	0
	Contig6813_1523	192	0	BBxBB	0	0
	Contig6813_773	192	0	AAxAA	0	0
	Contig6813_899	192	0	BBxBB	0	0
	Contig6819_174	192	0	AAxAA	0	0
	Contig6821_134	192	0.994792	BBxAA	1	0.00520833
	Contig6824_327	191	0.565445	BBxAB	0.5	-0.065445
	Contig6827_439	192	0	BBxBB	0	0
	Contig6834_1575	192	0.541667	ABxAB	0.5	-0.0416667
	Contig6836_1026	192	0.5	ABxAA	0.5	0
	Contig6836_1158	192	1	AAxBB	1	0
	Contig6842_434	192	0.46875	ABxBB	0.5	0.03125
	Contig6855_1475	192	0	AAxAA	0	0
	Contig6855_1933	192	0.630208	ABxAA	0.5	-0.130208
	Contig6855_373	192	1	AAxBB	1	0
	Contig6857_716	192	1	BBxAA	1	0
	Contig6858_618	191	1	BBxAA	1	0
	Contig6880_169	192	0	BBxBB	0	0
	Contig6882_1254	192	0.447917	ABxAA	0.5	0.0520833
	Contig6884_305	192	0	BBxBB	0	0
	Contig6888_643	192	0.494792	ABxAB	0.5	0.00520833
	Contig6891_587	192	0	AAxAA	0	0
	Contig6896_1272	192	0.473958	AAxAB	0.5	0.0260417
	Contig6898_398	191	0.465969	AAxAB	0.5	0.0340314
	Contig6914_70	192	0.46875	AAxAB	0.5	0.03125
	Contig6927_666	192	0	BBxBB	0	0
	Contig6927_993	192	0	AAxAA	0	0
	Contig6934_628	192	0.489583	ABxBB	0.5	0.0104167
	Contig6940_317	192	0	BBxBB	0	0
	Contig6946_62	192	0	AAxAA	0	0
	Contig6949_1108	192	0	BBxBB	0	0
	Contig6949_1228	191	1	BBxAA	1	0
	Contig6949_1597	191	1	BBxAA	1	0
	Contig6949_1651	192	0	BBxBB	0	0
	Contig6949_1912	192	0	AAxAA	0	0
	Contig6949_2077	192	0	BBxBB	0	0
	Contig6951_565	192	0	BBxBB	0	0
	Contig6951_721	191	1	BBxAA	1	0
	Contig6953_252	192	0	BBxBB	0	0
	Contig6964_1338	192	0.515625	ABxBB	0.5	-0.015625
	Contig6964_1758	190	0.510526	ABxBB	0.5	-0.0105263
	Contig6964_897	192	0	BBxBB	0	0
	Contig6965_1778	192	0	AAxAA	0	0
	Contig6965_1844	192	0.526042	BBxAB	0.5	-0.0260417
	Contig6965_395	192	0	BBxBB	0	0
	Contig6978_1011	191	0	AAxAA	0	0
	Contig6991_181	192	0.473958	ABxBB	0.5	0.0260417
	Contig7005_1471	192	0	AAxAA	0	0
	Contig7023_308	192	0	BBxBB	0	0
	Contig7030_119	192	0.510417	ABxBB	0.5	-0.0104167
	Contig7030_665	192	0	BBxBB	0	0
	Contig7030_792	192	0.510417	ABxAA	0.5	-0.0104167
	Contig7036_1059	192	0.552083	ABxBB	0.5	-0.0520833
	Contig7036_1314	192	0.552083	ABxAA	0.5	-0.0520833
	Contig7036_966	192	0.552083	ABxAA	0.5	-0.0520833
	Contig7054_239	191	0.497382	BBxAB	0.5	0.0026178
	Contig7054_524	191	1	BBxAA	1	0
	Contig7058_189	191	0.52356	BBxAB	0.5	-0.0235602
	Contig7058_327	192	0.526042	BBxAB	0.5	-0.0260417
	Contig7065_717	192	0.625	ABxAA	0.5	-0.125
	Contig7078_1524	192	0.5	ABxAB	0.5	0
	Contig7101_1057	192	0.484375	AAxAB	0.5	0.015625
	Contig7101_441	192	0.484375	BBxAB	0.5	0.015625
	Contig7101_762	192	0.484375	AAxAB	0.5	0.015625
	Contig7114_244	192	0	AAxAA	0	0
	Contig7114_805	192	0	AAxAA	0	0
	Contig7117_388	192	0.510417	NCxAB
	Contig7131_568	192	0.442708	BBxAB	0.5	0.0572917
	Contig7140_2320	192	0.510417	BBxAB	0.5	-0.0104167
	Contig7142_133	191	0.408377	ABxAB	0.5	0.091623
	Contig7147_1294	192	0.557292	ABxAA	0.5	-0.0572917
	Contig7169_299	192	0.463542	ABxAB	0.5	0.0364583
	Contig7169_661	192	0	AAxAA	0	0
	Contig7179_155	192	0.411458	BBxAB	0.5	0.0885417
	Contig7181_1130	192	0.546875	BBxAB	0.5	-0.046875
	Contig7181_1829	192	0.546875	BBxAB	0.5	-0.046875
	Contig7181_842	192	0.546875	AAxAB	0.5	-0.046875
	Contig7183_828	192	0	BBxBB	0	0
	Contig7185_1727	192	0.494792	BBxAB	0.5	0.00520833
	Contig7192_333	192	0	BBxBB	0	0
	Contig7192_399	192	0	BBxBB	0	0
	Contig7192_660	192	0	AAxAA	0	0
	Contig7208_384	192	0.479167	BBxAB	0.5	0.0208333
	Contig7208_830	192	0	AAxAA	0	0
	Contig7212_265	192	1	BBxAB	0.5	-0.5
	Contig7219_616	192	0.5	ABxBB	0.5	0
	Contig7219_680	192	0.5	ABxBB	0.5	0
	Contig7219_802	192	0.5	ABxAA	0.5	0
	Contig7224_1015	192	0.567708	BBxAB	0.5	-0.0677083
	Contig7227_648	192	0.526042	BBxAB	0.5	-0.0260417
	Contig7244_509	192	1	BBxAA	1	0
	Contig7244_936	192	0.494792	ABxAA	0.5	0.00520833
	Contig7257_573	192	0.484375	ABxAB	0.5	0.015625
	Contig7258_1008	192	0.578125	AAxAB	0.5	-0.078125
	Contig7258_669	189	0.587302	AAxAB	0.5	-0.0873016
	Contig7259_1023	192	0.994792	BBxAA	1	0.00520833
	Contig7281_804	192	0.546875	BBxAB	0.5	-0.046875
	Contig7285_315	192	0	BBxBB	0	0
	Contig7285_414	190	0.489474	ABxBB	0.5	0.0105263
	Contig7293_198	192	0.505208	ABxBB	0.5	-0.00520833
	Contig7300_375	192	1	AAxBB	1	0
	Contig7306_445	192	0.536458	ABxAA	0.5	-0.0364583
	Contig7309_1248	192	0.625	ABxBB	0.5	-0.125
	Contig7309_1548	192	0.625	ABxAA	0.5	-0.125
	Contig7318_611	192	0.536458	ABxBB	0.5	-0.0364583
	Contig7318_917	192	0.536458	ABxAA	0.5	-0.0364583
	Contig7322_55	192	0	BBxBB	0	0
	Contig7322_789	192	0	AAxAA	0	0
	Contig7333_1623	192	0.442708	ABxBB	0.5	0.0572917
	Contig7333_1692	192	0.442708	ABxAA	0.5	0.0572917
	Contig7333_390	192	0.479167	ABxAB	0.5	0.0208333
	Contig7333_474	191	0.47644	ABxAB	0.5	0.0235602
	Contig7333_534	192	0.479167	ABxAB	0.5	0.0208333
	Contig7339_257	192	1	AAxBB	1	0
	Contig7342_1220	192	0	AAxAA	0	0
	Contig7342_1295	192	0	AAxAA	0	0
	Contig7345_1192	187	0.524064	ABxAA	0.5	-0.0240642
	Contig7345_1609	192	0	AAxAA	0	0
	Contig7345_695	191	0.513089	ABxBB	0.5	-0.013089
	Contig7349_1111	191	1	BBxAA	1	0
	Contig7355_127	192	0.484375	AAxAB	0.5	0.015625
	Contig7360_319	192	1	BBxAA	1	0
	Contig7361_968	192	0.46875	AAxAB	0.5	0.03125
	Contig7362_373	192	0	AAxAA	0	0
	Contig7372_111	192	1	BBxAA	1	0
	Contig7378_625	192	1	BBxAA	1	0
	Contig7394_1265	192	0.458333	ABxAA	0.5	0.0416667
	Contig7394_878	192	0.458333	ABxAA	0.5	0.0416667
	Contig7394_961	192	0	AAxAA	0	0
	Contig7395_510	192	0	AAxAA	0	0
	Contig7409_810	192	0.447917	ABxBB	0.5	0.0520833
	Contig7422_1627	192	0	BBxBB	0	0
	Contig7422_2494	192	0	BBxBB	0	0
	Contig7425_382	192	0.479167	BBxAB	0.5	0.0208333
	Contig7429_1009	191	0.471204	BBxAB	0.5	0.0287958
	Contig745_252	192	0	BBxBB	0	0
	Contig7451_450	191	0.513089	AAxAB	0.5	-0.013089
	Contig7452_572	190	0.536842	AAxAB	0.5	-0.0368421
	Contig7464_1031	192	0.442708	AAxAB	0.5	0.0572917
	Contig7484_142	192	0.479167	AAxAB	0.5	0.0208333
	Contig7495_1378	192	0	AAxAA	0	0
	Contig7495_1464	192	1	BBxAA	1	0
	Contig7495_1806	192	0	BBxBB	0	0
	Contig7495_2667	192	0	BBxBB	0	0
	Contig7495_2850	182	1	BBxAA	1	0
	Contig7501_160	192	0	AAxAA	0	0
	Contig7517_1042	192	1	BBxAA	1	0
	Contig7528_1208	192	0.46875	AAxAB	0.5	0.03125
	Contig7542_1013	192	0.46875	ABxBB	0.5	0.03125
	Contig7546_739	192	1	BBxAA	1	0
	Contig7557_493	191	0	AAxAA	0	0
	Contig7558_988	192	1	AAxBB	1	0
	Contig7566_1047	192	1	BBxAA	1	0
	Contig7566_423	192	0	AAxAA	0	0
	Contig7587_188	192	0	BBxBB	0	0
	Contig7602_103	192	0.463542	ABxBB	0.5	0.0364583
	Contig7602_271	149	0.57047	ABxAA	0.5	-0.0704698
	Contig7663_340	192	0	BBxBB	0	0
	Contig7673_156	192	0.510417	ABxBB	0.5	-0.0104167
	Contig7673_909	192	0.510417	ABxBB	0.5	-0.0104167
	Contig7723_139	192	0.473958	AAxAB	0.5	0.0260417
	Contig7729_241	192	0	AAxAA	0	0
	Contig7746_566	192	0.552083	ABxBB	0.5	-0.0520833
	Contig7781_221	192	0.479167	AAxAB	0.5	0.0208333
	Contig7781_452	192	0.447917	ABxAB	0.5	0.0520833
	Contig7809_655	192	1	BBxAA	1	0
	Contig7809_772	189	1	AAxBB	1	0
	Contig7888_1702	192	0	BBxBB	0	0
	Contig7909_527	192	0.520833	ABxAB	0.5	-0.0208333
	Contig7956_962	192	0.53125	BBxAB	0.5	-0.03125
	Contig7958_544	192	1	BBxAA	1	0
	Contig7964_973	192	0	BBxBB	0	0
	Contig8019_473	192	0.541667	ABxAA	0.5	-0.0416667
	Contig8020_440	192	0.479167	BBxAB	0.5	0.0208333
	Contig8020_684	192	0.479167	BBxAB	0.5	0.0208333
	Contig8044_310	192	0	BBxBB	0	0
	Contig8072_420	192	0.447917	ABxBB	0.5	0.0520833
	Contig8073_1023	192	0.515625	AAxAB	0.5	-0.015625
	Contig8073_789	192	0.515625	BBxAB	0.5	-0.015625
	Contig8127_233	191	0.413613	BBxAB	0.5	0.0863874
	Contig8127_609	192	0.5	ABxBB	0.5	0
	Contig8130_334	190	0.494737	ABxBB	0.5	0.00526316
	Contig8130_736	192	1	BBxAA	1	0
	Contig8130_838	191	1	BBxAA	1	0
	Contig8185_75	192	0	AAxAA	0	0
	Contig8311_702	192	0.567708	AAxAB	0.5	-0.0677083
	Contig8311_858	192	0.432292	AAxAB	0.5	0.0677083
	Contig8337_577	192	0.484375	ABxBB	0.5	0.015625
	Contig8344_1376	192	0	AAxAA	0	0
	Contig8344_182	192	0.541667	ABxAB	0.5	-0.0416667
	Contig8349_1040	192	0.546875	ABxBB	0.5	-0.046875
	Contig8349_1415	192	0	BBxBB	0	0
	Contig8349_953	192	0.546875	ABxAA	0.5	-0.046875
	Contig8353_117	192	0	AAxAA	0	0
	Contig8353_437	192	0	AAxAA	0	0
	Contig8353_659	192	0	BBxBB	0	0
[truncated: 209 more rows]

## Sheet: Table S5
Supplementary Table S5: Details of Varieties. In subgroup: AA – Aberystwyth bred amenities, OA – Other commercial amenities, AF- Aberystwyth bred forages, ARSP – Aberystwyth Recurrent selection programme varieties, OF – Other commercial forages
Trait	Sub group	Label	Accession number	Commercial name	Number of individuals
Amenity	AA	AA1	S497 2005	AberImp	8
Amenity	AA	AA2	S512	AberSprite	8
Amenity	OA	OA1	Ba 13414	Essence	8
Amenity	OA	OA2	Ba 14016	Bizet	7
Amenity	OA	OA3	Ba 14021	Verdi	8
Amenity	OA	OA4	Ba 14079	Staygreen syn pop	8
Amenity	OA	OA5	Ba 14103	AberElf x Amadeus	8
Amenity	OA	OA6	Ba 14184	Cadix	8
Amenity	OA	OA7	Ba 14185	BarGold	8
Amenity	OA	OA8	Ba 14186	Bartwingo	8
Amenity	OA	OA9	Ba 14187	Madrid	8
Amenity	OA	OA10	Ba 14188	Sunbright	8
Amenity	OA	OA11	Ba 14190	Vesuvius	8
Amenity	OA	OA12	Ba 14191	Eurodiamond	8
Amenity	OA	OA13	Ba 14193	Sauvignon	8
Amenity	OA	OA14	Ba 14194	Caddieshack	8
Amenity	OA	OA15	Ba 14195	Escapade	8
Forage	AF	AF1	S23 1970	S23 (1970)	3
Forage	AF	AF2	S23 1984	S23 (1984)	8
Forage	AF	AF3	S365 1985	Aurora	2
Forage	AF	AF4	S437 1997	AberElan	8
Forage	AF	AF5	S503 2003	AberAvon	8
Forage	AF	AF6	S487 2006	AberDart	8
Forage	AF	AF7	S562 2008	AberMagic	8
Forage	OF	OF1	Ba 12125	Glen	8
Forage	OF	OF2	Ba 13024	Vigor	8
Forage	OF	OF3	Ba 13524	Parcour	8
Forage	OF	OF4	Ba 13825	Lasso	7
Forage	OF	OF5	Ba 13911	Twystar	8
Forage	OF	OF6	Ba 13920	Portstewart	8
Forage	OF	OF7	Ba 14046	Moy	8
Forage	OF	OF8	Ba 14112	Talbot	6
Forage	OF	OF9	Ba 14172	Premium	8
